# Supplementary material for: Construction and Demolition Waste Management Research: A Science Mapping Analysis
Source: Int J Environ Res Public Health. 2022 Apr 8;19(8):4496. doi: 10.3390/ijerph19084496 (PMC9031750; doi:10.3390/ijerph19084496)
Supplement: Supplementary file 1 [file ijerph-19-04496-s001.zip]

Archive with 1 entries (1 files):
- ijerph-1624067-supplementary.xlsx
