# Supplementary material for: Construction and Demolition Waste Management Research: A Science Mapping Analysis
Source: Int J Environ Res Public Health. 2022 Apr 8;19(8):4496. doi: 10.3390/ijerph19084496 (PMC9031750; doi:10.3390/ijerph19084496)
Supplement: Supplementary file 1 [file ijerph-19-04496-s001.zip › ijerph-1624067-supplementary.xlsx]

## Sheet: Supplementary material
Authors	Title	Year	Source title	Cited by	Link	Affiliations	Authors with affiliations	Abstract	Author Keywords	References	Publisher	Abbreviated Source Title	Document Type	Source
Ghafourian K., Kabirifar K., Mahdiyar A., Yazdani M., Ismail S., Tam V.W.Y.	A synthesis of express analytic hierarchy process (EAHP) and partial least squares-structural equations modeling (PLS-SEM) for sustainable construction and demolition waste management assessment: The case of Malaysia	2021	Recycling		https://www.scopus.com/inward/record.uri?eid=2-s2.0-85119046786&doi=10.3390%2frecycling6040073&partnerID=40&md5=c3ca2a27dc007e170211280e736226ae	Department of Civil Engineering, Aria University of Sciences and Sustainability, Tehran, 149463319, Iran; School of Built Environment, University of New South Wales, Sydney, 2052, Australia; School of Housing, Building and Planning, Universiti Sains Malaysia, Penang, 11800, Malaysia; Razak School of Engineering and Advanced Technology, Universiti Teknologi Malaysia, Kuala Lumpur, 54100, Malaysia;…	Ghafourian, K., Department of Civil Engineering, Aria University of Sciences and Sustainability, Tehran, 149463319, Iran; Kabirifar, K., School of Built Environment, University of New South Wales, Sydney, 2052, Australia; Mahdiyar, A., School of Housing, Building and Planning, Universiti Sains Malaysia, Penang, 11800, Malaysia; Yazdani, M., School of Built Environment, University of New South Wal…	Construction and demolition waste (CDW), as the main consequence of construction and demolition (C&D) activities, has severely affected our sustainability needs. However, construction and demolition waste management (CDWM) lacks the integration of sustainability concepts. Thus, there is a great need to include sustainability dimensions in CDWM to reach sustainable construction and demolition wast…	Express analytic hierarchy process (EAHP); Malaysia; Partial least square-structural equation modeling (PLS-SEM); Sustainable construction and demolition waste management; Waste management hierarchy (WMH)	Ferronato, N., Torretta, V., Waste Mismanagement in Developing Countries: A Review of Global Issues (2019) Int. J. Environ. Res. Public Health, 16, p. 1060. , [CrossRef]; Ghafourian, K., Mohamed, Z., Ismail, S., Abolghasemi, M., Bavafa, A., Sustainable Construction And Demolition Waste Management In Malaysia: Current Issues (2017) J. Kemanus, 15, pp. 21-31; Ghafourian, K., Mohamed, Z., Ismail, S.…	MDPI	Recycl.	Article	Scopus
Ramos M., Martinho G.	Influence of construction company size on the determining factors for construction and demolition waste management	2021	Waste Management		https://www.scopus.com/inward/record.uri?eid=2-s2.0-85118486021&doi=10.1016%2fj.wasman.2021.10.032&partnerID=40&md5=02b79df60b52de94de1d4fb5fd8493b9	MARE – Marine and Environmental Sciences Centre, Department of Environmental Sciences and Engineering, NOVA School of Science and Technology, NOVA University of Lisbon, Caparica, 2829-516, Portugal	Ramos, M., MARE – Marine and Environmental Sciences Centre, Department of Environmental Sciences and Engineering, NOVA School of Science and Technology, NOVA University of Lisbon, Caparica, 2829-516, Portugal; Martinho, G., MARE – Marine and Environmental Sciences Centre, Department of Environmental Sciences and Engineering, NOVA School of Science and Technology, NOVA University of Lisbon, Capari…	Due to the relevance of construction and demolition waste (CDW) generation for circular economy and reduction of environmental impacts, it is important to evaluate the factors leading to constraints regarding waste. Previous researchers have assessed construction company attitudes and behaviors toward CDW management, but factors such as the presence of environmental technicians, registration of t…	Behavior; Construction and demolition waste (CDW); Construction companies; Construction sector; Waste management	Ajayi, S.O., Oyedele, L.O., Critical design factors for minimising waste in construction projects: a structural equation modelling approach (2018) Resour. Conserv. Recycl., 137, pp. 302-313; Ajayi, S.O., Oyedele, L.O., Akinade, O.O., Bilal, M., Owolabi, H.A., Alaka, H.A., Kadiri, K.O., Reducing waste to landfill: a need for cultural change in the UK construction industry (2016) J. Build. Eng., 5,…	Elsevier Ltd	Waste Manage.	Article	Scopus
Mhatre P., Gedam V.V., Unnikrishnan S.	Material circularity potential for construction materials – The case of transportation infrastructure in India	2021	Resources Policy		https://www.scopus.com/inward/record.uri?eid=2-s2.0-85118264373&doi=10.1016%2fj.resourpol.2021.102446&partnerID=40&md5=2e6c59ed5a296d47cb4b4dbc07e853a0	Sustainability Management, National Institute of Industrial Engineering, Mumbai, 400087, India	Mhatre, P., Sustainability Management, National Institute of Industrial Engineering, Mumbai, 400087, India; Gedam, V.V., Sustainability Management, National Institute of Industrial Engineering, Mumbai, 400087, India; Unnikrishnan, S., Sustainability Management, National Institute of Industrial Engineering, Mumbai, 400087, India	The construction of new buildings and infrastructural projects across the globe poses numerous challenges in terms of material extraction, availability of resources, disposal of wastes and pollution. In such circumstances, it is imperative that a shift be defined for re-circulation of materials back to the construction economy. In this research article, the authors present a complete analysis for…	Circular-economy; Construction materials; Infrastructure; Material circularity; Sustainable construction	Ab Kadir, M.A., Khiyon, M.I., Abdul, A.R., Kueh, A.B.H., Abdul Shukor Lim, N.H., Mohamad Ali Mastor, M.N., Zuhan, N., Mohamed, R.N., Performance of spent garnet as a sand replacement in high-strength concrete exposed to high temperature (2019) J. Struct. Fire Eng., 10 (4), pp. 468-481; Abo-Zaid, L., Hassan, A., Abdel-Hafez, L.M., Repairing post-heated L-shaped RC columns with advanced thin concre…
Liu J., Wu P., Jiang Y., Wang X.	Explore potential barriers of applying circular economy in construction and demolition waste recycling	2021	Journal of Cleaner Production		https://www.scopus.com/inward/record.uri?eid=2-s2.0-85117409483&doi=10.1016%2fj.jclepro.2021.129400&partnerID=40&md5=aca487c30fdc9ca7ff3306416c856e19	School of Management, Guangzhou University, Guangzhou, 510006, China; Department of Construction and Operations Management, South Dakota State University, Brookings, SD 57007, United States	Liu, J., School of Management, Guangzhou University, Guangzhou, 510006, China; Wu, P., School of Management, Guangzhou University, Guangzhou, 510006, China; Jiang, Y., Department of Construction and Operations Management, South Dakota State University, Brookings, SD 57007, United States; Wang, X., School of Management, Guangzhou University, Guangzhou, 510006, China	The circular economy (CE) aims to reduce resource input and systematically avoid or reduce waste. In addition, the CE is an essential framework for achieving sustainable development. Understanding the barriers to construction and demolition waste (C&DW) recycling development under the CE model can promote sustainable C&DW management. This study used social network analysis (SNA) to explore the po…	C&DW management; C&DW recycling; Circular economy; Potential barriers; Social network analysis	Adams, M.P., Fu, T.F., Cabrera, A.G., Morales, M., Ideker, J.H., Isgor, O.B., Cracking susceptibility of concrete made with coarse recycled concrete aggregates (2016) Construct. Build. Mater., 102, pp. 802-810; Adams, K.T., Osmani, M., Thorpe, T., Thornback, J., Circular economy in construction: current awareness, challenges and enablers (2017) Waste Resour. Manag., 170, pp. 15-24; Ajayi, S.O., O…	Elsevier Ltd	J. Clean. Prod.	Article	Scopus
Yang Z., Xue F., Lu W.	Handling missing data for construction waste management: machine learning based on aggregated waste generation behaviors	2021	Resources, Conservation and Recycling		https://www.scopus.com/inward/record.uri?eid=2-s2.0-85113365204&doi=10.1016%2fj.resconrec.2021.105809&partnerID=40&md5=99187d09c7cfdec596877f649d9298d6	Department of Real Estate and Construction, The University of Hong Kong, Pokfulam, Hong Kong	Yang, Z., Department of Real Estate and Construction, The University of Hong Kong, Pokfulam, Hong Kong; Xue, F., Department of Real Estate and Construction, The University of Hong Kong, Pokfulam, Hong Kong; Lu, W., Department of Real Estate and Construction, The University of Hong Kong, Pokfulam, Hong Kong	In the era of big data, data is increasingly driving the construction waste management (CWM) for minimizing the impacts on the environment and recycling construction materials. However, missing data, led by various information barriers, often undermines the decision-making and hinders effective CWM. This paper applies aggregated behavior-based Machine Learning (ML) methods to handling the project…	Big data analytics; Construction waste management; Machine learning; Missing data handling; Waste generation behavior	Abbasi, M., El Hanandeh, A., Forecasting municipal solid waste generation using artificial intelligence modelling approaches (2016) Waste Manage. (Oxford), 56, pp. 13-22; Abidin, N.Z., Ismail, A.R., Emran, N.A., Performance analysis of machine learning algorithms for missing value imputation (2018) International Journal of Advanced Computer Science and Applications (IJACSA), 9 (6), pp. 442-447; A…	Elsevier B.V.	Resour. Conserv. Recycl.	Article	Scopus
Yu A.T.W., Wong I., Mok K.S.H.	Effectiveness and barriers of Pre-refurbishment Auditing for refurbishment and renovation waste management	2021	Environmental Challenges		https://www.scopus.com/inward/record.uri?eid=2-s2.0-85112556369&doi=10.1016%2fj.envc.2021.100231&partnerID=40&md5=e88bd9f1ea26eaa38eed409e34b43204	Department of Building and Real Estate The Hong Kong Polytechnic University Hung Hom, Kowloon, Hong Kong	Yu, A.T.W., Department of Building and Real Estate The Hong Kong Polytechnic University Hung Hom, Kowloon, Hong Kong; Wong, I., Department of Building and Real Estate The Hong Kong Polytechnic University Hung Hom, Kowloon, Hong Kong; Mok, K.S.H., Department of Building and Real Estate The Hong Kong Polytechnic University Hung Hom, Kowloon, Hong Kong	The construction industry is the major source of Construction and Demolition (C&D) waste in Hong Kong. The capacity of landfills will reach saturation in a couple of years. Refurbishment and renovation projects contribute 10 to 20% of C&D waste. There are about 50,000 buildings in Hong Kong that are more than 30 years old and may require extensive refurbishment or renovation under the Mandatory B…	Construction waste; Pre-refurbishment audit; Refurbishment and renovation; Reuse and recycling; Waste management strategy	Ajayi, S.O., Lukumon, O.O., Muhammad, B., B., O.A.O., Hafiz, A.A., Hakeem, A.O., Critical management practices influencing on-site waste minimization in construction projects (2017) Waste Manag., 50, pp. 330-339; Appleby, P., Integrated sustainable design of buildings (2011), Earthscan London, Washington, DC; Balba, A., Montauban, C., Kim, J., Yeon, M., Yeh, D., (2013) Assessing the potential for…	Elsevier B.V.	Environ. Challenge.	Article	Scopus
Colangelo F., Petrillo A., Farina I.	Comparative environmental evaluation of recycled aggregates from construction and demolition wastes in Italy	2021	Science of the Total Environment		https://www.scopus.com/inward/record.uri?eid=2-s2.0-85111313068&doi=10.1016%2fj.scitotenv.2021.149250&partnerID=40&md5=db66382568a683e934b65be453928935	Department of Engineering, University of Naples “Parthenope”, Centro Direzionale, Isola C4, Napoli, 80143, Italy	Colangelo, F., Department of Engineering, University of Naples “Parthenope”, Centro Direzionale, Isola C4, Napoli, 80143, Italy; Petrillo, A., Department of Engineering, University of Naples “Parthenope”, Centro Direzionale, Isola C4, Napoli, 80143, Italy; Farina, I., Department of Engineering, University of Naples “Parthenope”, Centro Direzionale, Isola C4, Napoli, 80143, Italy	Ensure sustainable consumption and production patterns requires urgent actions to combat climate change and its impacts as established by Sustainable Development Goals (SDGs). In this context, this study demonstrates the feasibility to produce structural concrete using recycled aggregates from construction and demolition waste in Italy. More specifically, the present research aims to analyze the …	C&DW; LCA; Natural aggregate; Recycled aggregate; SDGs	Bare, J.C., Hofstetter, P., Pennington, D.W.U., de Haes, H.A., Life cycle impact assessment workshop summary. Midpoints versus endpoints: the sacrifices and benefits (2000) Int. J. Life Cycle Assess., 5 (6), pp. 319-326; Bizcocho, N., Llatas, C., Inclusion of prevention scenarios in LCA of construction waste management (2019) Int. J. Life Cycle Assess., 24 (3), pp. 468-484; Blengini, G.A., Life c…	Elsevier B.V.	Sci. Total Environ.	Article	Scopus
Vibha S., Divya P.V.	Geosynthetic-Reinforced Soil Walls with Sustainable Backfills	2021	Indian Geotechnical Journal		https://www.scopus.com/inward/record.uri?eid=2-s2.0-85089465247&doi=10.1007%2fs40098-020-00450-2&partnerID=40&md5=3a501540e44e5b04f88a885ed5b26325	Department of Civil Engineering, Indian Institute of Technology Palakkad, Palakkad, Kerala, India	Vibha, S., Department of Civil Engineering, Indian Institute of Technology Palakkad, Palakkad, Kerala, India; Divya, P.V., Department of Civil Engineering, Indian Institute of Technology Palakkad, Palakkad, Kerala, India	Reinforced soil walls are cost-effective alternatives to earth-retaining structures which can accommodate more settlements than conventional retaining wall systems. Ideally, freely draining granular materials such as sand are used as the backfills. But, scarcity of ideal granular materials necessitated the researchers to explore other alternatives. A large quantity of construction and demolition …	Construction and demolition waste; Geosynthetics; MSE walls; Reinforced earth; Sustainable waste management	Koerner, R.M., Koerner, G.R., The importance of drainage control for geosynthetic reinforced mechanically stabilized earth walls (2011) J Geoeng, 6 (1), pp. 3-13; Christopher, B.R., Elias, V., (1997) Mechanically stabilized earth Walls and reinforced soil slopes design and construction guidelines (No. FHWA-SA-96-071)., , Federal Highway Administration; (2010) Design manual for segmental retaining…	Springer	Ind. Geotech. J.	Article	Scopus
Sepasgozar S., Frances Mair D., Tahmasebinia F., Shirowzhan S., Li H., Richter A., Yang L., Xu S.	Waste management and possible directions of utilising digital technologies in the construction context	2021	Journal of Cleaner Production		https://www.scopus.com/inward/record.uri?eid=2-s2.0-85116492410&doi=10.1016%2fj.jclepro.2021.129095&partnerID=40&md5=9f9535a72441584c4b341eeea1ff078a	Faculty of Built Environment, The University of New South Wales, Sydney, Australia; School of Civil Engineering, The University of SydneyNSW 2006, Australia; Department of Building and Real Estate, The Hong Kong Polytechnic University, Hong Kong; Environmental Systems Engineering, University of ReginaSK S4S 0A2, Canada	Sepasgozar, S., Faculty of Built Environment, The University of New South Wales, Sydney, Australia; Frances Mair, D., School of Civil Engineering, The University of SydneyNSW 2006, Australia; Tahmasebinia, F., School of Civil Engineering, The University of SydneyNSW 2006, Australia; Shirowzhan, S., Faculty of Built Environment, The University of New South Wales, Sydney, Australia; Li, H., Departm…	The rapid urbanisation and infrastructure development projects have increased infinite property regeneration and construction projects in the developed countries. This study aims to examine the current construction waste management literature, including key authors, university networks, and relevant information systems, considering four selected countries, including Australia, Canada, the United …	Construction; Landfill; Network analysis; Probit model; Recycling; Rubble; Waste	Ahmed, R.R., Zhang, X., Multi-stage network-based two-type cost minimization for the reverse logistics management of inert construction waste (2021) Waste Manag., 120, pp. 805-819; Aslam, M.S., Huang, B., Cui, L., Review of construction and demolition waste management in China and USA (2020) J. Environ. Manag., 264, p. 110445; Bai, G., Wang, L., Ma, G., Sanjayan, J., Bai, M., 3D printing eco-frie…	Elsevier Ltd	J. Clean. Prod.	Article	Scopus
Li Z., Zhang S., Meng Q., Hu X.	Barriers to the development of prefabricated buildings in China: a news coverage analysis	2021	Engineering, Construction and Architectural Management		https://www.scopus.com/inward/record.uri?eid=2-s2.0-85097265505&doi=10.1108%2fECAM-03-2020-0195&partnerID=40&md5=bd6ab05e11c7f0fd8a645f84178c26cc	School of Management, Jiangsu University, Zhenjiang, China; Jiangsu University, Zhenjiang, China; School of Architecture and Built Environment, Deakin University, Victoria, Australia	Li, Z., School of Management, Jiangsu University, Zhenjiang, China; Zhang, S., Jiangsu University, Zhenjiang, China; Meng, Q., School of Management, Jiangsu University, Zhenjiang, China; Hu, X., School of Architecture and Built Environment, Deakin University, Victoria, Australia	Purpose: The Chinese construction industry is experiencing a rapid growth these days. Due to the requirements of energy conservation, emission reduction and construction waste management, the development of prefabricated buildings (PBs) has attracted much attention in the Chinese construction industry. However, the development of PBs are still in their infancy in China, which have been negatively…	China; News analysis methods; Obstacle factors; Prefabricated buildings; Sustainability	Abanda, F.H., Tah, J.H.M., Cheung, F.K.T., BIM in off-site manufacturing for buildings (2017) Journal of Building Engineering, 14, pp. 89-102; Ahmad, S., Soetanto, R., Goodier, C., Lean approach in precast concrete component production (2019) Built Environment Project and Asset Management, 9 (3), pp. 457-470; Ahmadian, F.F.A., Akbarnezhad, A., Rashidi, T.H., Waller, S.T., Accounting for transport…	Emerald Group Holdings Ltd.	Eng. Constr. Archit. Manage.	Article	Scopus
Elshaboury N., Marzouk M.	Optimizing construction and demolition waste transportation for sustainable construction projects	2021	Engineering, Construction and Architectural Management	1	https://www.scopus.com/inward/record.uri?eid=2-s2.0-85097316772&doi=10.1108%2fECAM-08-2020-0636&partnerID=40&md5=c0b0d405337f60e7c6b04cc29065637a	Housing and Building National Research Center, Giza, Egypt; Faculty of Engineering, Cairo University, Giza, Egypt	Elshaboury, N., Housing and Building National Research Center, Giza, Egypt; Marzouk, M., Faculty of Engineering, Cairo University, Giza, Egypt	Purpose: There have been numerous efforts to tackle the problem of accumulated construction and demolition wastes worldwide. In this regard, this study develops a model for identifying the optimum fleet required for waste transportation. The proposed model is validated through a case study from the construction sector in New Cairo, Egypt. Design/methodology/approach: Various fleet combinations ar…	Construction and demolition wastes; Group decision making; Multiple criteria decision making; Optimization; Sensitivity analysis; Transportation	Abdel-Shafy, H.I., Mansour, M.S., Solid waste issue: sources, composition, disposal, recycling, and valorization (2018) Egyptian Journal of Petroleum, 27 (4), pp. 1275-1290; Abdelkader, E., (2015) Optimizing Construction Emissions for Sustainable Construction Projects, , MSc Thesis, Cairo University, Cairo, Egypt; Adalberth, A., Energy use during the life cycle of buildings: a method (1997) Build…	Emerald Group Holdings Ltd.	Eng. Constr. Archit. Manage.	Article	Scopus
Antunes A., Martins R., Silvestre J.D., Do Carmo R., Costa H., Júlio E., Pedroso P.	Environmental impacts and benefits of the end-of-life of building materials: Database to support decision making and contribute to circularity	2021	Sustainability (Switzerland)		https://www.scopus.com/inward/record.uri?eid=2-s2.0-85119204767&doi=10.3390%2fsu132212659&partnerID=40&md5=9708550ff37f39b870c523fceb3823a5	CERIS, Instituto Superior Técnico, Universidade de Lisboa, Lisboa, 1049-001, Portugal; ISEC, Instituto Politécnico de Coimbra, Coimbra, 3030-199, Portugal	Antunes, A., CERIS, Instituto Superior Técnico, Universidade de Lisboa, Lisboa, 1049-001, Portugal; Martins, R., CERIS, Instituto Superior Técnico, Universidade de Lisboa, Lisboa, 1049-001, Portugal; Silvestre, J.D., CERIS, Instituto Superior Técnico, Universidade de Lisboa, Lisboa, 1049-001, Portugal; Do Carmo, R., CERIS, Instituto Superior Técnico, Universidade de Lisboa, Lisboa, 1049-001, Port…	This paper outlines a methodology for structuring a generic database of environmental impacts on the end-of-life phase of buildings, which can be used at the national level, in accordance with European standards. A number of different options are also considered for managing construction and demolition waste (CDW), as well as for promoting the circularity of materials in construction. The databas…	CDW; Circularity; End-of-life phase of buildings; Environmental impacts	Vitale, P., Arena, N., Di Gregorio, F., Arena, U., Lifecycle assessment of the end-of-life phase of a residential building (2016) Waste Manag, 60, pp. 311-321. , [CrossRef] [PubMed]; Silvestre, J.D., Lasvaux, S., Hodková, J., de Brito, J., Pinheiro, M.D., Native LCA—A systematic approach for the selection of environmental datasets as generic data: Application to construction products in a nationa…	MDPI	Sustainability	Article	Scopus
Huang J., Peng Y., Tan R., Guo C.	Alliance Strategy Of Construction And Demolition Waste Recycling Based On The Modified Shapley Value Under Government Regulation	2021	Journal of Industrial and Management Optimization		https://www.scopus.com/inward/record.uri?eid=2-s2.0-85115996046&doi=10.3934%2fjimo.2020113&partnerID=40&md5=756f818a743931caad1dd85c99b51b86	College of Architecture and Environment, Sichuan University, Chengdu, 610065, China; Business School, Sichuan University, Chengdu, 610065, China	Huang, J., College of Architecture and Environment, Sichuan University, Chengdu, 610065, China; Peng, Y., College of Architecture and Environment, Sichuan University, Chengdu, 610065, China; Tan, R., College of Architecture and Environment, Sichuan University, Chengdu, 610065, China; Guo, C., Business School, Sichuan University, Chengdu, 610065, China	Construction and demolition waste (CDW) recycling enterprises have an imperfect operation system, which leads to low recovery rate and low production proffts. A feasible method to improve this situation involves seeking a high-esociency enterprise alliance strategy in the CDW recycling system composed of manufacturers, retailers and recyclers and designing a reasonable and effective coordination …	construction and demolition waste; consumer welfare; cooperative game; phrases. Government regulation; profft distribution	Authority, F. H. S. a. H., (2019) Fuzhou Real Estate Joint Information Network - Innovative demolition of old construction waste disposal mechanism in our city, , http://fgj.fuzhou.gov.cn/zz/xxgk/ggtz/zsgl/201804/t20180413_2180189.htm, [1]; Bowersox, D. J., (1992) Strategic Marketing Channel Management, , [2] McGraw-Hill series in marketing, McGraw-Hill, New York; Chi, Y., Dong, J., Tang, Y., Hua…	American Institute of Mathematical Sciences	J. Ind. Manage. Optim.	Article	Scopus
Wu H., Zuo J., Zillante G., Wang J., Duan H.	Environmental impacts of cross-regional mobility of construction and demolition waste: An Australia Study	2021	Resources, Conservation and Recycling	2	https://www.scopus.com/inward/record.uri?eid=2-s2.0-85111484078&doi=10.1016%2fj.resconrec.2021.105805&partnerID=40&md5=cb6dde49365d06892685b63fef7c2135	Department of Construction Management and Real Estate, College of Civil and Transportation Engineering, Shenzhen University, Shenzhen, 518060, China; Sino-Australia Joint Research Center in BIM And Smart Construction, Shenzhen University, Shenzhen, 518060, China; School of Architecture and Built Environment, The University of AdelaideSA 5001, Australia	Wu, H., Department of Construction Management and Real Estate, College of Civil and Transportation Engineering, Shenzhen University, Shenzhen, 518060, China, Sino-Australia Joint Research Center in BIM And Smart Construction, Shenzhen University, Shenzhen, 518060, China, School of Architecture and Built Environment, The University of AdelaideSA 5001, Australia; Zuo, J., Sino-Australia Joint Resea…	The cross-regional mobility of waste has become an important approach to achieve a higher waste recycling rate in some countries. However, there is a lack of study to examine the associated environmental impacts. To address this gap, a life cycle thinking based environmental assessment model with 12 indicators was developed. The foreground data obtained in this study came from multiple sources an…	C&D waste; Cross-regional mobility; Environmental impacts; LCA; Waste management	Aslam, M.S., Huang, B., Cui, L., Review of construction and demolition waste management in china and usa (2020) J. Environ. Manage., 264; Bao, Z., Lee, W.M., Lu, W., Implementing on-site construction waste recycling in hong kong: barriers and facilitators (2020) Sci. Tot. Environ., 747; Benoît-Norris, C., Vickery-Niederman, G., Valdivia, S., Franze, J., Traverso, M., Ciroth, A., Mazijn, B., Intro…	Elsevier B.V.	Resour. Conserv. Recycl.	Article	Scopus
Brandão R., Edwards D.J., Hosseini M.R., Silva Melo A.C., Macêdo A.N.	Reverse supply chain conceptual model for construction and demolition waste	2021	Waste Management and Research	5	https://www.scopus.com/inward/record.uri?eid=2-s2.0-85102433080&doi=10.1177%2f0734242X21998730&partnerID=40&md5=beff303c1dd0bde6f888cd594b6f5a30	Postgraduate Program in Civil Engineering – PPGEC, Technology Institute – ITEC, Federal University of Pará – UFPA, Belém, Para, Brazil; Faculty of Engineering and the Built Environment, School of Engineering and the Built Environment, Birmingham City University, Birmingham, United Kingdom; School of Architecture and Built Environment, Deakin University, Geelong, VIC, Australia; Centre for Natural…	Brandão, R., Postgraduate Program in Civil Engineering – PPGEC, Technology Institute – ITEC, Federal University of Pará – UFPA, Belém, Para, Brazil; Edwards, D.J., Faculty of Engineering and the Built Environment, School of Engineering and the Built Environment, Birmingham City University, Birmingham, United Kingdom; Hosseini, M.R., School of Architecture and Built Environment, Deakin University,…	Construction and demolition waste (CDW) substantially contributes to environmental degradation because of its intrinsic characteristics of fast and high generation volume, low recycling rate, and low revenue margins. A systemic problem is that recycling facilities are not usually a part of a reverse supply chain (RSC) specific for CDW. This makes the recovery process costs prohibitive, especially…	conceptual model; construction and civil engineering industry; construction and demolition waste; Reverse logistics; reverse supply chain	(2019) Overview of Solid Waste in Brazil 2018/2019, , São Paulo, Associação Brasileira de Empresas de Limpeza Pública e Resíduos Especiais; Aleksanin, A., (2018) Organization of a logistics system for waste streams during the renovation of territories, , IOP Conference Series: Materials Science and Engineering, 365; Al-Saeed, Y., Pärn, E.A., Edwards, D.J., A conceptual framework for utilising BIM…	SAGE Publications Ltd	Waste Manage. Res.	Review	Scopus
Ratnasabapathy S., Alashwal A., Perera S.	Exploring the barriers for implementing waste trading practices in the construction industry in Australia	2021	Built Environment Project and Asset Management	1	https://www.scopus.com/inward/record.uri?eid=2-s2.0-85110926273&doi=10.1108%2fBEPAM-04-2020-0077&partnerID=40&md5=42c14c6a8946b6686a5223d48e50337e	Centre for Smart Modern Construction (c4SMC), School of Design, Engineering and Built Environment, Western Sydney University–Penrith Campus, Kingswood, Australia	Ratnasabapathy, S., Centre for Smart Modern Construction (c4SMC), School of Design, Engineering and Built Environment, Western Sydney University–Penrith Campus, Kingswood, Australia; Alashwal, A., Centre for Smart Modern Construction (c4SMC), School of Design, Engineering and Built Environment, Western Sydney University–Penrith Campus, Kingswood, Australia; Perera, S., Centre for Smart Modern Con…	Purpose: The construction industry is a major generator of waste, which has a high potential to yield a substantial amount of waste into the economy as a valuable resource. Waste trading (WT) is a sustainable strategy for improving resource utilisation and transitioning the construction industry towards the circular economy. However, resource recovery through WT is greatly impeded by several barr…	Barriers; Circular economy; Construction and demolition waste; Waste management; Waste trading	Abarca-Guerrero, L., Maas, G., Twillert, H.V., Barriers and motivations for construction waste reduction practices in Costa Rica (2017) Resources, 6 (4), pp. 1-14; Abba, A.H., Noor, Z.Z., Yusuf, R.O., Din, M.F.M.D., Hassan, M.A.A., Assessing environmental impacts of municipal solid waste of Johor by analytical hierarchy process (2013) Resources, Conservation and Recycling, 73, pp. 188-196; Agamut…	Emerald Group Holdings Ltd.	Built Environ. Proj. Asset Manage.	Article	Scopus
Peng Z., Lu W., Webster C.J.	Quantifying the embodied carbon saving potential of recycling construction and demolition waste in the Greater Bay Area, China: Status quo and future scenarios	2021	Science of the Total Environment	1	https://www.scopus.com/inward/record.uri?eid=2-s2.0-85107963142&doi=10.1016%2fj.scitotenv.2021.148427&partnerID=40&md5=11a460f82c925eacbb27a4a8e5668549	Department of Real Estate and Construction, Faculty of Architecture, The University of Hong Kong, Pokfulam, Hong Kong; Faculty of Architecture, The University of Hong Kong, Pokfulam, Hong Kong	Peng, Z., Department of Real Estate and Construction, Faculty of Architecture, The University of Hong Kong, Pokfulam, Hong Kong; Lu, W., Department of Real Estate and Construction, Faculty of Architecture, The University of Hong Kong, Pokfulam, Hong Kong; Webster, C.J., Faculty of Architecture, The University of Hong Kong, Pokfulam, Hong Kong	Comparing with the enduring efforts to reduce carbon emissions in design, construction, and operation stages of a construction project, less attention has been paid to emission abatement potential in the end-of-life stage, particularly by recycling waste generated by construction and demolition (C&D) activities. This research aims to cover this knowledge void by quantifying the embodied carbon sa…	Construction waste management; Dynamic modelling; Embodied carbon; Emission abatement; Life cycle assessment; Resource recycling	Ayres, R.U., Metals recycling: economic and environmental implications (1997) Resour. Conserv. Recycl., 21 (3), pp. 145-173. , Available from:; Bao, Z., Lu, W., Developing efficient circularity for construction and demolition waste management in fast emerging economies: lessons learned from Shenzhen, China (2020) Sci. Total Environ., 124. , Available from:; Cabeza, L.F., Embodied energy and embod…	Elsevier B.V.	Sci. Total Environ.	Article	Scopus
Condotta M., Zatta E.	Reuse of building elements in the architectural practice and the European regulatory context: Inconsistencies and possible improvements	2021	Journal of Cleaner Production		https://www.scopus.com/inward/record.uri?eid=2-s2.0-85111918602&doi=10.1016%2fj.jclepro.2021.128413&partnerID=40&md5=f27d26d12d30f758693822e117cf2570	Università Iuav di Venezia, Dipartimento di Culture Del Progetto, Dorsoduro 2196, Venezia, IT 30123, Italy	Condotta, M., Università Iuav di Venezia, Dipartimento di Culture Del Progetto, Dorsoduro 2196, Venezia, IT 30123, Italy; Zatta, E., Università Iuav di Venezia, Dipartimento di Culture Del Progetto, Dorsoduro 2196, Venezia, IT 30123, Italy	Current European policies identify the efficient management of Construction and Demolition Waste as a priority area. With regard to this, circular economy principles and present research trajectories encourage the less demanding manufacturing patterns as the ones enhancing resource efficiency, recognising the advantages of reusing as compared to recycling. However, the heterogeneous nature of EU …	Building sector; Circular economy; On-site mining; Resource efficiency; Reuse design project; Urban mining	Altamura, P., Baiani, S., Resource matter material. Reuse as a technical option for sustainable design (2018) Sustainable Mediterranean Construction, 8, pp. 64-70; Ajayabi, A., REBUILD: regenerative buildings and construction systems for a circular economy (2019) IOP Conf. Ser. Earth Environ. Sci., 225. , 2019; Service contract on management of construction and demolition waste SR1. Final Report …	Elsevier Ltd	J. Clean. Prod.	Article	Scopus
Badraddin A.K., Rahman R.A., Almutairi S., Esa M.	Main challenges to concrete recycling in practice	2021	Sustainability (Switzerland)		https://www.scopus.com/inward/record.uri?eid=2-s2.0-85117178188&doi=10.3390%2fsu131911077&partnerID=40&md5=a58824914df0c2028e2af9e839ba8293	Faculty of Civil Engineering Technology, Universiti Malaysia Pahang, Gambang, 26300, Malaysia; Unaizah College of Engineering, Qassim University, Buraydah, 52571, Saudi Arabia; School of Housing, Building and Planning, Universiti Sains Malaysia, Gelugor, 11800, Malaysia	Badraddin, A.K., Faculty of Civil Engineering Technology, Universiti Malaysia Pahang, Gambang, 26300, Malaysia; Rahman, R.A., Faculty of Civil Engineering Technology, Universiti Malaysia Pahang, Gambang, 26300, Malaysia; Almutairi, S., Unaizah College of Engineering, Qassim University, Buraydah, 52571, Saudi Arabia; Esa, M., School of Housing, Building and Planning, Universiti Sains Malaysia, Gel…	While concrete recycling is crucial to protecting the environment, its implementation in practice is low in many countries. This study aims to highlight challenges to concrete recycling. To achieve that aim, the study objectives are (1) to identify the main challenges to concrete recycling in construction projects; (2) to compare the main challenges between small–medium enterprises (SMEs) and lar…	Challenges; Concrete recycling; Construction and demolition waste; Sustainable construction; Sustainable development; Waste management	Nuñez-Cacho, P., Górecki, J., Molina-Moreno, V., Corpas-Iglesias, F.A., What gets measured, gets done: Development of a circular economy measurement scale for building industry (2018) Sustainability, 10, p. 2340. , [CrossRef]; Luangcharoenrat, C., Intrachooto, S., Peansupap, V., Sutthinarakorn, W., Factors influencing construction waste generation in building construction: Thailand’s perspective …	MDPI	Sustainability	Article	Scopus
Mohammed M., Shafiq N., Elmansoury A., Al-Mekhlafi A.-B.A., Rached E.F., Zawawi N.A., Haruna A., Rafindadi A.D., Ibrahim M.B.	Modeling of 3r (Reduce, reuse and recycle) for sustainable construction waste reduction: A partial least squares structural equation modeling (pls-sem)	2021	Sustainability (Switzerland)		https://www.scopus.com/inward/record.uri?eid=2-s2.0-85115883570&doi=10.3390%2fsu131910660&partnerID=40&md5=d9f8c6185c864acb818d1f51a90acde4	Civil and Environmental Engineering Department, Universiti Teknologi Petronas UTP, Seri Iskandar, 32610, Malaysia; Department of Building Technology, Abubakar Tafawa Balewa University (ATBU), P.M.B 0248, Bauchi State, Nigeria; Department of Civil & Environmental Engineering, University Technology PETRONAS, Seri Iskandar, 32610, Malaysia; Architectural Department, College of Engineering, Al-Azhar …	Mohammed, M., Civil and Environmental Engineering Department, Universiti Teknologi Petronas UTP, Seri Iskandar, 32610, Malaysia, Department of Building Technology, Abubakar Tafawa Balewa University (ATBU), P.M.B 0248, Bauchi State, Nigeria; Shafiq, N., Department of Civil & Environmental Engineering, University Technology PETRONAS, Seri Iskandar, 32610, Malaysia; Elmansoury, A., Architectural Dep…	There is a lack of awareness and knowledge among the Malaysian construction industry about waste management reduction. Numerous nations worldwide have understood and have incorporated the concept of the 3R (reduce, reuse, and recycle) in waste management, and it has worked out well. This study investigated construction waste issues and developed a model for sustainable reduction by applying 3R us…	Construction waste reduction; Modelling of waste (reduce, reuse and recycle); PLS-SEM; Sustainable construction; Waste management	Hickel, J., The contradiction of the sustainable development goals: Growth versus ecology on a finite planet (2019) Sustain. Dev, 27, pp. 873-884. , [CrossRef]; Johari, A., Alkali, H., Hashim, H., Ahmed, S.I., Mat, R., Municipal solid waste management and potential revenue from recycling in Malaysia (2014) Mod. Appl. Sci, 8, p. 37. , [CrossRef]; Meadows, D., Randers, J., (2012) The Limits to Grow…	MDPI	Sustainability	Article	Scopus
Su S., Li S., Ju J., Wang Q., Xu Z.	A building information modeling-based tool for estimating building demolition waste and evaluating its environmental impacts	2021	Waste Management		https://www.scopus.com/inward/record.uri?eid=2-s2.0-85113249256&doi=10.1016%2fj.wasman.2021.07.025&partnerID=40&md5=a705cd1e0d6eb8d0a5f952f177b5597b	Department of Construction and Real Estate, School of Civil Engineering, Southeast University, Nanjing, 211189, China; Engineering Research Center of Building Equipment, Energy, and Environment, Ministry of Education, China; Department of Real Estate and Construction, The University of Hong Kong999077, Hong Kong; Department of Building, School of Design and Environment, National University of Sin…	Su, S., Department of Construction and Real Estate, School of Civil Engineering, Southeast University, Nanjing, 211189, China, Engineering Research Center of Building Equipment, Energy, and Environment, Ministry of Education, China; Li, S., Department of Construction and Real Estate, School of Civil Engineering, Southeast University, Nanjing, 211189, China, Department of Real Estate and Construct…	The amount of building demolition waste produced in China is large, and waste treatment processes discharge many pollutants. Pre-evaluating waste's environmental damage at the design stage of building projects could provide an opportunity to understand and minimize potential environmental impacts. Tools that can conveniently estimate the amount of demolition waste and quantify its impacts are lac…	Building demolition waste; building information modeling (BIM); Environmental impact; life cycle assessment (LCA); Waste estimation	Blengini, G.A., Life cycle of buildings, demolition and recycling potential: A case study in Turin (2009) Italy. Build. Environ., 44 (2), pp. 319-330; Chandrakanthi, M., Hettiaratchi, P., Prado, B., Ruwanpura, J.Y., Optimization of the waste management for construction projects using simulation (2002), IEEE San Diego, California, USA; Chen, J., He, P., Shao, L., Lv, F., Zhang, P., Methods Discuss…	Elsevier Ltd	Waste Manage.	Article	Scopus
Lu W., Lou J., Webster C., Xue F., Bao Z., Chi B.	Estimating construction waste generation in the Greater Bay Area, China using machine learning	2021	Waste Management	1	https://www.scopus.com/inward/record.uri?eid=2-s2.0-85112838316&doi=10.1016%2fj.wasman.2021.08.012&partnerID=40&md5=18810a5f8ede0f23e9b6f1b55797cf32	Department of Real Estate and Construction, Faculty of Architecture, The University of Hong Kong, Pokfulam, Hong Kong; Faculty of Built Environment, University of New South Wales, Sydney, Australia	Lu, W., Department of Real Estate and Construction, Faculty of Architecture, The University of Hong Kong, Pokfulam, Hong Kong; Lou, J., Department of Real Estate and Construction, Faculty of Architecture, The University of Hong Kong, Pokfulam, Hong Kong; Webster, C., Department of Real Estate and Construction, Faculty of Architecture, The University of Hong Kong, Pokfulam, Hong Kong; Xue, F., Dep…	Reliable construction waste generation data is a prerequisite for any evidence-based waste management effort, but such data remains scarce in many developing economies owing to their rudimentary recording systems. By referring to several models proposed for estimating waste generation, this study aims to develop a reliable and accessible method for estimating construction waste generation based o…	Construction waste; Greater Bay Area, China; Machine learning; Waste quantification	Abbasi, M., El Hanandeh, A., Forecasting municipal solid waste generation using artificial intelligence modelling approaches (2016) Waste Manage., 56, pp. 13-22; Abdulredha, M., Al Khaddar, R., Jordan, D., Kot, P., Abdulridha, A., Hashim, K., Estimating solid waste generation by hospitality industry during major festivals: A quantification model based on multiple regression (2018) Waste Manage., …	Elsevier Ltd	Waste Manage.	Article	Scopus
Kim J.	Construction and demolition waste management in Korea: recycled aggregate and its application	2021	Clean Technologies and Environmental Policy		https://www.scopus.com/inward/record.uri?eid=2-s2.0-85111520980&doi=10.1007%2fs10098-021-02177-x&partnerID=40&md5=20c21ac7e09a0ec1dc523edfa3ce182a	Faculty of Civil Engineering, Wroc?aw University of Science and Technology, Wybrze?e Wyspia?skiego 27, Wroclaw, 50-370, Poland	Kim, J., Faculty of Civil Engineering, Wroc?aw University of Science and Technology, Wybrze?e Wyspia?skiego 27, Wroclaw, 50-370, Poland	Construction and demolition waste generated in the Republic of Korea accounts for about half of the annual waste. The generation of construction waste is expected to increase gradually due to obsolete structures and reconstructions that have reached the end of their service life. Considering the geographical characteristics of Korea, where the land area is small and about 70% of which is mountain…	Construction waste; Recycled aggregate; Recycling; Resource circulation; Waste management	Choi, W.-Y., Kim, S.-H., Lee, S.-H., Jeon, C.-S., A study on the strength properties and life cycle assessment of recycled fine aggregate concrete (2019) J Korean Recycl Constr Resour Inst, 7, pp. 123-130; Choi, W.-Y., Lee, S.-H., Jun, C.-S., Kim, T.-H., A study on the strength properties and life cycle assessment of high strength concrete using recycled coarse aggregate (2018) J Korean Recycl Co…	Springer Science and Business Media Deutschland GmbH	Clean Technol. Environ. Policy	Review	Scopus
Waskow R., Gonçalves Maciel V., Tubino R., Passuello A.	Environmental performance of construction and demolition waste management strategies for valorization of recycled coarse aggregate	2021	Journal of Environmental Management	2	https://www.scopus.com/inward/record.uri?eid=2-s2.0-85109022363&doi=10.1016%2fj.jenvman.2021.113094&partnerID=40&md5=4dfea9d1db0d9816a91248ed4791a7af	Postgraduate Program in Mining, Metallurgical and Materials Engineering - PPGE3M, Federal University of Rio Grande do Sul – UFRGS, Porto Alegre, RS 90650-001, Brazil; Postgraduate Program in Civil Engineering: Construction and Infrastructure - PPGCI, Federal University of Rio Grande do Sul – UFRGS, Porto Alegre, RS 90035-190, Brazil	Waskow, R., Postgraduate Program in Mining, Metallurgical and Materials Engineering - PPGE3M, Federal University of Rio Grande do Sul – UFRGS, Porto Alegre, RS 90650-001, Brazil; Gonçalves Maciel, V., Postgraduate Program in Civil Engineering: Construction and Infrastructure - PPGCI, Federal University of Rio Grande do Sul – UFRGS, Porto Alegre, RS 90035-190, Brazil; Tubino, R., Postgraduate Prog…	This study reports on a Life Cycle Assessment (LCA) comparison between two different Construction and Demolition Waste (CDW) management strategies to produce Recycled Coarse Aggregate (RCA): the current recycling strategy (RCA-C) versus air jig strategy (RCA-PR). Additionally, RCAs are compared to natural aggregate production. Air jig is proposed as a recycling strategy for CDW sustainable reuse …	Air jig; Avoided burden; Coarse aggregate; Gravel; Life cycle analysis; Recycling strategy	ABNT NBR 7211:2009 - Aggregates for Concrete - Specification (2009), [in portugues]. Rio de Janeiro. Brazil; Brazilian Recycled Residues of Construction and Demolition Report. São Paulo. Brazil (2015); Panorama of Brazilian Solid Waste 2017. São Paulo (2017); Ambrós, W.M., Sampaio, C.H., Cazacliu, B.G., Miltzarek, G.L., Miranda, L.R., Usage of air jigging for multi-component separation of constru…	Academic Press	J. Environ. Manage.	Article	Scopus
Yang D., Dang M., Sun L., Han F., Shi F., Zhang H., Zhang H.	A system dynamics model for urban residential building stock towards sustainability: The case of Jinan, China	2021	International Journal of Environmental Research and Public Health		https://www.scopus.com/inward/record.uri?eid=2-s2.0-85114556372&doi=10.3390%2fijerph18189520&partnerID=40&md5=3349a042296879fbeaff4ed421a68635	Institute of Science and Technology for Development of Shandong, Qilu University of Technology (Shandong Academy of Sciences), Jinan, 250100, China; Energy Research Institute of Shandong Academy of Sciences, Qilu University of Technology (Shandong Academy of Sciences), Jinan, 250100, China	Yang, D., Institute of Science and Technology for Development of Shandong, Qilu University of Technology (Shandong Academy of Sciences), Jinan, 250100, China; Dang, M., Institute of Science and Technology for Development of Shandong, Qilu University of Technology (Shandong Academy of Sciences), Jinan, 250100, China; Sun, L., Institute of Science and Technology for Development of Shandong, Qilu Un…	Resource and environmental issues related to urban building systems have recently be-come a hot research topic in the field of urban environmental management research. Taking Jinan city as an example, this paper establishes a system dynamic model for an urban residential building stock system. The simulated results show that the urban residential building stock will be 1.99 × 108 m2 in 2050; and …	C&D waste management; Policy measures evaluation; System dynamics; Urban residential building stock	Wu, Z., Yu, A.T.W., Shen, L., Investigating the Determinants of Contractor’s Construction and Demolition Waste Management Behavior in Mainland China (2017) Waste Manag, 60, pp. 290-300; Ding, Z., Zhu, M., Tam, V.W.Y., Yi, G., Tran, C.N.N., A System Dynamics-Based Environmental Benefit Assessment Model of Construction Waste Reduction Management at the Design and Construction Stages (2018) J. Clean…	MDPI	Int. J. Environ. Res. Public Health	Article	Scopus
Bia?ko M., Ho?a B.	Identification of methods of reducing construction waste in construction enterprises based on surveys	2021	Sustainability (Switzerland)		https://www.scopus.com/inward/record.uri?eid=2-s2.0-85114340089&doi=10.3390%2fsu13179888&partnerID=40&md5=ff784d04303a2e3bcbb62e5349534392	Department of Architectural Engineering, College of Engineering, University of Sharjah, P.O. Box 27272, Sharjah, United Arab Emirates; Department of Civil Engineering, Wroc?aw University of Science and Technology, ul. Wybrze?e Wyspie?skiego 27, Wroc?aw, 50-370, Poland	Bia?ko, M., Department of Architectural Engineering, College of Engineering, University of Sharjah, P.O. Box 27272, Sharjah, United Arab Emirates; Ho?a, B., Department of Civil Engineering, Wroc?aw University of Science and Technology, ul. Wybrze?e Wyspie?skiego 27, Wroc?aw, 50-370, Poland	The article presents the analysis of the dependence between methods of reducing construction waste and the size of the construction enterprise. The analysis was carried out for the following construction products: steel, concrete, wood, and small-sized (ceramic, concrete) and finish-ing (ceramic and stone tiles) products. Based on the literature review, the 13 most frequently used methods of redu…	Chi-square test; Construction enterprise; Construction waste; Methods of reducing construction waste; Survey research	(1969) Economic and Social Council, Problems of the Human Environment, 47 Session, E/4667, , United Nations. United Nations: San Fran-cisco, CA, USA; Sertyesilisik, B., Remiszewski, B., Al-Khaddar, R., Sustainable waste management in the UK construction industry (2012) Intern. J. Constr. Pr. M, 4 (2). , Nr. ISSN 1944-1436; (1987) Report of the World Commission on Environment and Development: Our …	MDPI	Sustainability	Article	Scopus
Li X., Huang R., Dai J., Li J., Shen Q.	Research on the evolutionary game of construction and demolition waste (Cdw) recycling units’ green behavior, considering remanufacturing capability	2021	International Journal of Environmental Research and Public Health	2	https://www.scopus.com/inward/record.uri?eid=2-s2.0-85114084287&doi=10.3390%2fijerph18179268&partnerID=40&md5=4492bc14504713289786583cf324e451	College of Architecture and Urban-Rural Planning, Sichuan Agricultural University, Du Jiangyan, Chengdu, 611830, China	Li, X., College of Architecture and Urban-Rural Planning, Sichuan Agricultural University, Du Jiangyan, Chengdu, 611830, China; Huang, R., College of Architecture and Urban-Rural Planning, Sichuan Agricultural University, Du Jiangyan, Chengdu, 611830, China; Dai, J., College of Architecture and Urban-Rural Planning, Sichuan Agricultural University, Du Jiangyan, Chengdu, 611830, China; Li, J., Col…	At present, China has not yet formed an effective development model for the industrialization of construction waste. The level of construction waste treatment and resource utilization is still low, and recycled products also lack market competitiveness. In order to promote the effective development of the remanufactured construction and demolition waste supply chain better, and based on the prese…	CDW recycling supply chain; Corporate leadership; Evolutionary game; Remanufacturing	Zhang, L., Carrying out the comprehensive utilization of bulk solid waste is “the way of efficiency reform” (2021) China Building Materials News, , 8 April; Xu, X., Ren, X., Chang, Z., Big Data and Green Development (2019) China Ind. Econ, 4, pp. 5-22; Shi, D., The Green Development and the New Stage of Industrialization: Progress in China and Comparison with Others (2018) China Ind. Econ, 10, pp…	MDPI	Int. J. Environ. Res. Public Health	Article	Scopus
Lachat A., Mantalovas K., Desbois T., Yazoghli-Marzouk O., Colas A.-S., Di Mino G., Feraille A.	From buildings’ end of life to aggregate recycling under a circular economic perspective: A comparative life cycle assessment case study	2021	Sustainability (Switzerland)		https://www.scopus.com/inward/record.uri?eid=2-s2.0-85114047090&doi=10.3390%2fsu13179625&partnerID=40&md5=cdd891db64c4d73a0c65191638221730	Lab Navier, Ecole des Ponts, University Gustave Eiffel, CNRS, 6-8 Av. B. Pascal, MLV CEDEX 2, Champs-sur-Marne, F-77455, France; Dipartimento di Ingegneria, Università degli Studi di Palermo, Palermo, 90128, Italy; Cerema, Direction Ouest, 5 Rue Jules Vallès, Saint-Brieuc, F-22000, France; Cerema, Direction Centre Est, Agence Autun, Boulevard Giberstein, BP 141, Autun, F-71405, France; GERS-RRO, …	Lachat, A., Lab Navier, Ecole des Ponts, University Gustave Eiffel, CNRS, 6-8 Av. B. Pascal, MLV CEDEX 2, Champs-sur-Marne, F-77455, France; Mantalovas, K., Dipartimento di Ingegneria, Università degli Studi di Palermo, Palermo, 90128, Italy; Desbois, T., Cerema, Direction Ouest, 5 Rue Jules Vallès, Saint-Brieuc, F-22000, France; Yazoghli-Marzouk, O., Cerema, Direction Centre Est, Agence Autun, B…	The demolition of buildings, apart from being energy intensive and disruptive, inevitably produces construction and demolition waste (C&Dw). Unfortunately, even today, the majority of this waste ends up underexploited and not considered as valuable resources to be re-circulated into a closed/open loop process under the umbrella of circular economy (CE). Considering the amount of virgin aggregates…	Circular economy; Construction and demolition waste; End of life; Gate-to-grave; Life cycle assessment; Recycled aggregates; Recycling	(2017) London’s Circular Economy Route Map, , LWARB. London Waste and Recycling Board, London, UK; (2017) Leading the Transition—Action Plan for Circular Economy in Portugal: 2017–2020, pp. 1-62. , Republica Portuguesa. Portuguese Council of Ministers, Lisbon, Portugal; (2017) CIRCULAR FLANDERS Together towards a Circular Economy, , Circular Flanders (Vlaanderen Circulair). Circular Flanders: Mec…	MDPI	Sustainability	Article	Scopus
Yu B., Wang J., Wu H., Wong A.B., Liao Y., Zuo J.	Self-fulfillment degree of construction and demolition waste management capability based on the Triple-balance theory: A case study of Guangdong-Hong Kong-Macao Greater Bay Area	2021	Waste Management		https://www.scopus.com/inward/record.uri?eid=2-s2.0-85112253880&doi=10.1016%2fj.wasman.2021.07.038&partnerID=40&md5=6033b49f93d2898e00b6ee10ba362606	Sino-Australia Joint Research Center in BIM and Smart Construction, College of Civil and Transportation Engineering, Shenzhen University, Shenzhen, China; College of Computer Science and Software Engineering, Shenzhen University, Shenzhen, China; Department of Architecture and Civil Engineering, City University of Hong Kong, Tat Chee Ave, Kowloon, Hong Kong; School of Architecture and Built Envir…	Yu, B., Sino-Australia Joint Research Center in BIM and Smart Construction, College of Civil and Transportation Engineering, Shenzhen University, Shenzhen, China; Wang, J., Sino-Australia Joint Research Center in BIM and Smart Construction, College of Civil and Transportation Engineering, Shenzhen University, Shenzhen, China; Wu, H., Sino-Australia Joint Research Center in BIM and Smart Construct…	Construction and demolition waste (C&DW) has become part of the largest waste stream globally and many cities are facing the shortage of management capability to treat C&DW. These cities seek to transport their C&DW to their neighbor cities for recycling or landfilling, which is recognized as the cross-regional management of C&DW. However, there were few studies to investigate the mechanism of cr…	Construction and demolition waste; Cross-regional management capability; Guangdong-Hong Kong-Macao Greater Bay Area; Self-fulfillment degree; Triple-balance theory	Akinade, O.O., Oyedele, L.O., Integrating construction supply chains within a circular economy: An ANFIS-based waste analytics system (A-WAS) (2019) J. Clean. Prod., 229, pp. 863-873; Ansari, M., Ehrampoush, M.H., Quantitative and qualitative analysis of C&DW in Yazd city (2018) Iran. Data in Brief., 21, pp. 2622-2626; AlZaghrini, N., Srour, F.J., Srour, I., Using GIS and optimization to manage C…	Elsevier Ltd	Waste Manage.	Article	Scopus
Esguícero F.J., Deus R.M., Battistelle R., Martins B.L., Bezerra B.S.	Construction and demolition waste management process modeling: a framework for the Brazilian context	2021	Journal of Material Cycles and Waste Management		https://www.scopus.com/inward/record.uri?eid=2-s2.0-85106423667&doi=10.1007%2fs10163-021-01247-y&partnerID=40&md5=0d80a41d6ea8ac399a8377df62236dda	School of Engineering, São Paulo State University (UNESP), Av. Eng. Luiz Edmundo Carrijo Coube, 14-01, Bauru, SP CEP 17033-360, Brazil; Faculdades Integradas de Jahu (FIJ), Rua Tenente Navarro, 642, Jaú, SP CEP 17207-310, Brazil	Esguícero, F.J., School of Engineering, São Paulo State University (UNESP), Av. Eng. Luiz Edmundo Carrijo Coube, 14-01, Bauru, SP CEP 17033-360, Brazil; Deus, R.M., School of Engineering, São Paulo State University (UNESP), Av. Eng. Luiz Edmundo Carrijo Coube, 14-01, Bauru, SP CEP 17033-360, Brazil, Faculdades Integradas de Jahu (FIJ), Rua Tenente Navarro, 642, Jaú, SP CEP 17207-310, Brazil; Batt…	In Brazil, municipal public authorities are responsible for construction and demolition (C&D) waste management. However, there is a lack of specialized personnel and financial resources that jeopardize the implementation of adequate C&D waste management practices. The main objective of this article is to present a framework developed with the purpose of modeling the C&D municipal waste management…	Circular economy; Construction and demolition waste; Decision-making process; Framework; Management; Modeling	Opoku, A., Biodiversity and the built environment: implications for the sustainable development goals (SDGs) (2019) Resour Conserv Recycl, 141, pp. 1-7; (2002) Resolução CONAMA no 307/2002 “Estabelece diretrizes, critérios e procedimentos para a gestão dos resíduos da construção civil, , CONAMA; Faleschini, F., Zanini, M.A., Pellegrino, C., Pasinato, S., Sustainable management and supply of natur…	Springer Japan	J. Mater. Cycles Waste Manage.	Article	Scopus
Kabirifar K., Mojtahedi M., Changxin Wang C., Tam V.W.Y.	Effective construction and demolition waste management assessment through waste management hierarchy; a case of Australian large construction companies	2021	Journal of Cleaner Production	7	https://www.scopus.com/inward/record.uri?eid=2-s2.0-85107398430&doi=10.1016%2fj.jclepro.2021.127790&partnerID=40&md5=3b6704446ba17a05116666508d756423	School of Built Environment, University of New South Wales, Sydney, Australia; School of Engineering, Design and Built Environment, Western Sydney University, Sydney, Australia	Kabirifar, K., School of Built Environment, University of New South Wales, Sydney, Australia; Mojtahedi, M., School of Built Environment, University of New South Wales, Sydney, Australia; Changxin Wang, C., School of Built Environment, University of New South Wales, Sydney, Australia; Tam, V.W.Y., School of Engineering, Design and Built Environment, Western Sydney University, Sydney, Australia	The construction industry accounts for an enormous quantity of construction and demolition waste (CDW) where its improper management jeopardizes social, environmental, and economic resources. Although several studies have investigated some aspects of construction and demolition waste management (CDWM), there is a substantial need to empirically analysing effective construction and demolition wast…	Australia; Construction and demolition waste; Effectiveness assessment; PLS-SEM analysis; Waste management hierarchy	Ajayi, S.O., Oyedele, L.O., Bilal, M., Akinade, O.O., Alaka, H.A., Owolabi, H.A., Kadiri, K.O., Waste effectiveness of the construction industry: understanding the impediments and requisites for improvements (2015) Resour. Conserv. Recycl., 102, pp. 101-112; Aslam, M.S., Huang, B., Cui, L., Review of construction and demolition waste management in China and USA (2020) J. Environ. Manag., 264, p. …	Elsevier Ltd	J. Clean. Prod.	Article	Scopus
Yuan L., Lu W., Xue F.	Estimation of construction waste composition based on bulk density: A big data-probability (BD-P) model	2021	Journal of Environmental Management	1	https://www.scopus.com/inward/record.uri?eid=2-s2.0-85106372675&doi=10.1016%2fj.jenvman.2021.112822&partnerID=40&md5=20b5dc56a4b7da3891ac1e9e22dbc39a	Department of Real Estate and Construction, Faculty of Architecture, The University of Hong Kong, Hong Kong, China	Yuan, L., Department of Real Estate and Construction, Faculty of Architecture, The University of Hong Kong, Hong Kong, China; Lu, W., Department of Real Estate and Construction, Faculty of Architecture, The University of Hong Kong, Hong Kong, China; Xue, F., Department of Real Estate and Construction, Faculty of Architecture, The University of Hong Kong, Hong Kong, China	Estimating the composition of construction waste is crucial to the efficient operation of various waste management facilities, such as landfills, public fills, and sorting plants. However, this estimating task is often challenged by the desire of quickness and accuracy in real-life scenarios. By harnessing a valuable data set in Hong Kong, this research develops a big data-probability (BD-P) mode…	Big data; Big data enabled probabilistic analysis; Composition estimation; Construction waste; Probability	Allegri, T.H., The Code of federal regulations—CFR Title 40 (1986) Handling and Management of Hazardous Materials and Waste, pp. 98-170. , Springer; Alpaydin, E., Introduction to Machine Learning (2020), MIT press; Anderson, C., The End of Theory: the Data Deluge Makes the Scientific Method Obsolete (2008), https://www.wired.com/2008/06/pb-theory/, WIRED; Asgari, A., Ghorbanian, T., Yousefi, N., …	Academic Press	J. Environ. Manage.	Article	Scopus
Cha G.-W., Moon H.-J., Kim Y.-C.	Comparison of random forest and gradient boosting machine models for predicting demolition waste based on small datasets and categorical variables	2021	International Journal of Environmental Research and Public Health		https://www.scopus.com/inward/record.uri?eid=2-s2.0-85112209933&doi=10.3390%2fijerph18168530&partnerID=40&md5=44b2d9ca97d9619c1299d7a67a90f047	Department of Architectural Engineering, Dankook University, Yongin, 16890, South Korea; Department of Safety Engineering, Dongguk University—Gyeongju, Gyeongju, 38066, South Korea	Cha, G.-W., Department of Architectural Engineering, Dankook University, Yongin, 16890, South Korea; Moon, H.-J., Department of Architectural Engineering, Dankook University, Yongin, 16890, South Korea; Kim, Y.-C., Department of Safety Engineering, Dongguk University—Gyeongju, Gyeongju, 38066, South Korea	Construction and demolition waste (DW) generation information has been recognized as a tool for providing useful information for waste management. Recently, numerous researchers have actively utilized artificial intelligence technology to establish accurate waste generation information. This study investigated the development of machine learning predictive models that can achieve predictive perfo…	Bagging technique; Boosting technique; Demolition waste; Predictive model; Waste management	(2010) Hidden Cities: Unmasking and Overcoming Health Inequities in Urban Settings, , https://www.who.int/publications/i/item/9789241548038, World Health Organization Centre for Health Development; World Health Organization. (accessed on 12 May 2021); Leão, S., Bishop, I., Evans, D., Spatial–Temporal Model for Demand and Allocation of Waste Landfills in Growing Urban Regions (2004) Comput. Enviro…	MDPI	Int. J. Environ. Res. Public Health	Article	Scopus
Lahtela V., Kärki T.	A study on the effect of construction and demolition waste (CDW) plastic fractions on the moisture and resistance to indentation of wood-polymer composites (WPC)	2021	Journal of Composites Science		https://www.scopus.com/inward/record.uri?eid=2-s2.0-85112682341&doi=10.3390%2fjcs5080205&partnerID=40&md5=f49ca225a41cd099f099bcf3b12dd7b7	SCI-MAT Research Platform, LUT University, P.O. Box 20, Lappeenranta, FI-53851, Finland; Fiber Composite Laboratory, LUT University, P.O. Box 20, Lappeenranta, FI-53851, Finland	Lahtela, V., SCI-MAT Research Platform, LUT University, P.O. Box 20, Lappeenranta, FI-53851, Finland; Kärki, T., Fiber Composite Laboratory, LUT University, P.O. Box 20, Lappeenranta, FI-53851, Finland	This paper investigated the moisture and strength properties of wood-polymer composites (WPC), which were made using three different recycled polymers using wood flour as filler. The recycled polymers were acrylonitrile butadiene styrene (ABS), polypropylene (PP), and polyethylene (PE), which were collected from among the construction and demolition waste (CDW) at a local waste management center.…	Brinell hardness; Construction and demolition waste; Indentation; Thickness swelling; Water absorption; Wood-polymer composite	(2016) Waste Generation by Economic Activities and Households, , https://ec.europa.eu/eurostat/statistics-explained/index.php?title=File:Waste_generation_by_economic_activities_and_households,_2016_(%25).png&oldid=413554, Eurostat (accessed on 17 December 2019); Geyer, R., Jambeck, J.R., Law, K.L., Production, use, and fate of all plastics ever made (2017) Sci. Adv, 3, pp. 1-5. , [CrossRef]; (201…	MDPI AG	J. Compos. Sci.	Article	Scopus
Pellegrini L., Locatelli M., Meschini S., Pattini G., Seghezzi E., Tagliabue L.C., Di Giuda G.M.	Information modelling management and green public procurement for waste management and environmental renovation of brownfields	2021	Sustainability (Switzerland)		https://www.scopus.com/inward/record.uri?eid=2-s2.0-85112616408&doi=10.3390%2fsu13158585&partnerID=40&md5=de48e68fd9803fca6ea4f1da2375a74f	Department of Architecture, Built Environment and Construction Engineering, Politecnico di Milano, Milano, 20133, Italy; Department of Computer Science, University of Turin, Turin, 10149, Italy; Department of Management, University of Turin, Turin, 10134, Italy	Pellegrini, L., Department of Architecture, Built Environment and Construction Engineering, Politecnico di Milano, Milano, 20133, Italy; Locatelli, M., Department of Architecture, Built Environment and Construction Engineering, Politecnico di Milano, Milano, 20133, Italy; Meschini, S., Department of Architecture, Built Environment and Construction Engineering, Politecnico di Milano, Milano, 20133…	Information Modelling and Management (IMM) methods for Most Economically Advanta-geous Tender (MEAT) can promote the adoption of environmentally sustainable practices. Despite the wide regulatory framework and existing drivers, Construction and Demolition Waste (CDW) trends are still growing. The literature review analyzed IMM and CDW management implementation during design phases although few st…	Building information modelling (BIM); Construction and demolition waste (CDW); Design build (DB); Environmental assessment; Public client; Waste minimization	Herczeg, M., McKinnon, D., Milios, L., Bakas, I., Klaassens, E., Svatikova, K., Widerberg, O., (2014) Resource Efficiency in the Building Sector, , ECORYS: Rotterdam, The Netherlands; (2019) Circular Economy in the Construction Sector, , Council of The European Union. Council of The European Union: Bruxelles, Belgium; Matthews, E., Amann, C., Bringezu, S., Fischer-Kowalski, M., Huttler, W., Kleij…	MDPI AG	Sustainability	Article	Scopus
Nikmehr B., Hosseini M.R., Wang J., Chileshe N., Rameezdeen R.	Bim-based tools for managing construction and demolition waste (Cdw): A scoping review	2021	Sustainability (Switzerland)		https://www.scopus.com/inward/record.uri?eid=2-s2.0-85111755289&doi=10.3390%2fsu13158427&partnerID=40&md5=33586dd012bc1f5c610a28e7313ff4b7	School of Architecture and Built Environment, Deakin University, Geelong, VIC 3220, Australia; UniSA STEM, Scarce Resources and Circular Economy (ScaRCE), University of South Australia, Adelaide, SA 5810, Australia	Nikmehr, B., School of Architecture and Built Environment, Deakin University, Geelong, VIC 3220, Australia; Hosseini, M.R., School of Architecture and Built Environment, Deakin University, Geelong, VIC 3220, Australia; Wang, J., School of Architecture and Built Environment, Deakin University, Geelong, VIC 3220, Australia; Chileshe, N., UniSA STEM, Scarce Resources and Circular Economy (ScaRCE), U…	This article provides a picture of the latest developments in providing BIM-based tools for construction and demolition waste (CDW) management. The coverage and breadth of the literature on offering BIM-based tools and technologies for dealing with CDW throughout the whole life cycle of construction are investigated, and gaps are identified. Findings reveal that, although various BIM-based techno…	Algorithm; Application program interface (API); Building information modeling; Data mining; Digital engineering; Sustainable construction	Shen, L., Tam, V.W., Tam, C., Drew, D., Mapping approach for examining waste management on construction sites (2004) J. Constr. Eng. Manag, 130, pp. 472-481; Ling, F.Y.Y., Nguyen, D.S.A., Strategies for construction waste management in Ho Chi Minh City, Vietnam (2013) Built Environ. Proj. Asset Manag, 3, pp. 141-156; Nikmehr, B., Hosseini, M.R., Oraee, M., Chileshe, N., Major factors affecting wa…	MDPI	Sustainability	Article	Scopus
Liu J., Yi Y., Li C.Z., Zhao Y., Xiao Y.	A model for analyzing compensation for the treatment costs of construction waste	2021	Sustainable Energy Technologies and Assessments		https://www.scopus.com/inward/record.uri?eid=2-s2.0-85108711505&doi=10.1016%2fj.seta.2021.101214&partnerID=40&md5=e18ad5650db9ddea5665526fea1185d8	School of Management, Guangzhou University, Guangzhou, China; College of Civil Engineering, Shenzhen University, Nanshan, Shenzhen, China	Liu, J., School of Management, Guangzhou University, Guangzhou, China; Yi, Y., School of Management, Guangzhou University, Guangzhou, China; Li, C.Z., College of Civil Engineering, Shenzhen University, Nanshan, Shenzhen, China; Zhao, Y., College of Civil Engineering, Shenzhen University, Nanshan, Shenzhen, China; Xiao, Y., School of Management, Guangzhou University, Guangzhou, China	Global governments only collect landfill taxes and fees for the disposal of most construction waste and ignore discount and economic compensation measures. Thus, stimulating construction contractors’ enthusiasm for recycling waste resources becomes difficult, and construction waste utilization remains at a comparatively low level. This study first constructs a compensation model of evolutionary g…	Analogue simulation; Complete marketization; Construction waste; Evolutionary game	(2011), http://www.china.com.cn/policy/txt/2011-03/16/content_22156007.htm, MOHURD The 12th five-year plan for the development of construction industry. Beijing, China. Available From :; (2014), http://tongji.cnki.net/kns55/navi/YearBook.aspx?id=N2015050142&floor=1, NBS China construction industry statistical yearbook. China Statistics Press, Beijing. Available From:; Liu, J.K., Yi, Y.Q., Wang, X…	Elsevier Ltd	Sustainable Energy Technol. Assess.	Article	Scopus
Bao Z., Lu W.	A decision-support framework for planning construction waste recycling: A case study of Shenzhen, China	2021	Journal of Cleaner Production	6	https://www.scopus.com/inward/record.uri?eid=2-s2.0-85105744462&doi=10.1016%2fj.jclepro.2021.127449&partnerID=40&md5=0193080c2bb9726a52b4ab3444f4f90c	Department of Real Estate and Construction, Faculty of Architecture, The University of Hong Kong, Pokfulam, Hong Kong	Bao, Z., Department of Real Estate and Construction, Faculty of Architecture, The University of Hong Kong, Pokfulam, Hong Kong; Lu, W., Department of Real Estate and Construction, Faculty of Architecture, The University of Hong Kong, Pokfulam, Hong Kong	Construction waste recycling is to turn construction waste materials into new resources for use. It is often considered in waste management plans, in which a central dilemma is to ponder the on-site and off-site options. Both recycling options have their respective strengths and weaknesses in dealing with internal and external factors related to site, time, cost, market, and government. However, …	China; Construction waste management; Recycling planning; Shenzhen; Waste management plan	Bao, Z., Lu, W., Developing efficient circularity for construction and demolition waste management in fast emerging economies: lessons learned from Shenzhen, China (2020) Sci. Total Environ., p. 138264; Bao, Z., Lee, W.M., Lu, W., Implementing on-site CWR in Hong Kong: barriers and facilitators (2020) Sci. Total Environ., p. 141091; Bao, Z., Lu, W., Chi, B., Yuan, H., Hao, J., Procurement innovat…	Elsevier Ltd	J. Clean. Prod.	Article	Scopus
Sobotka A., Sagan J.	Decision support system in management of concrete demolition waste	2021	Automation in Construction		https://www.scopus.com/inward/record.uri?eid=2-s2.0-85105277078&doi=10.1016%2fj.autcon.2021.103734&partnerID=40&md5=e4d047e31466aab16c89f966703065f1	AGH University of Science and Technology, Cracow, Poland	Sobotka, A., AGH University of Science and Technology, Cracow, Poland; Sagan, J., AGH University of Science and Technology, Cracow, Poland	Processes of concrete waste management can be carried out using various technological and organizational systems. Such systems must meet the boundary conditions of a given project involving deconstruction of a building and will differ in terms of waste management costs, environmental impact and nuisance to the surrounding community. Selecting the most advantageous solution, taking into account nu…	C&D waste; Circular economy; Decision support system; Recycled concrete aggregate	European Commission (DG ENV), Service Contract on Management of Construction and Demolition Waste - SR1. Final Report Task 2 (2011), https://doi.org/ENV.G.4/FRA/2008/0112, (); Eurostat, Recovery Rate of Construction and Demolition Waste (2020), https://ec.europa.eu/eurostat/tgm/table.do?tab=table&plugin=1&language=en&pcode=cei_wm040, (accessed March 3, 2020); United Nations, Transforming Our Worl…	Elsevier B.V.	Autom Constr	Article	Scopus
Su Y., Chen J., Si H., Wu G., Zhang R., Lei W.	Decision-making interaction among stakeholders regarding construction and demolition waste recycling under different power structures	2021	Waste Management		https://www.scopus.com/inward/record.uri?eid=2-s2.0-85110218428&doi=10.1016%2fj.wasman.2021.06.025&partnerID=40&md5=e09d8c66da8ca5cd8f7787c341abd894	School of Economics and Management, Tongji University, Shanghai, China; School of Public Administration and Policy, Shandong University of Finance and Economics, Jinan, China; School of Public Affairs, Chongqing University, Chongqing, China	Su, Y., School of Economics and Management, Tongji University, Shanghai, China; Chen, J., School of Economics and Management, Tongji University, Shanghai, China; Si, H., School of Public Administration and Policy, Shandong University of Finance and Economics, Jinan, China; Wu, G., School of Public Affairs, Chongqing University, Chongqing, China; Zhang, R., School of Economics and Management, Tong…	The market power and competition scenario of recycling enterprises and landfills may change in the future due to the environmental pressure caused by landfills and the environmental potential of construction and demolition waste (C&DW) recycling. In this context, how these changes will affect the economic performance of enterprises and the environmental performance of the whole society remains un…	Construction and demolition waste; Power structure; Pricing strategy; Recycling	Agi, M.A., Yan, X., Greening products in a supply chain under market segmentation and different channel power structures (2020) Int. J. Prod. Econ., 223; Akinade, O.O., Oyedele, L.O., Integrating construction supply chains within a circular economy: An ANFIS-based waste analytics system (A-WAS) (2019) J. Cleaner Prod., 229, pp. 863-873; Alsari, M.I., Alkhatib, I.A., Avraamides, M., Fattakassinos,…	Elsevier Ltd	Waste Manage.	Article	Scopus
Hoang N.H., Ishigaki T., Kubota R., Tong T.K., Nguyen T.T., Nguyen H.G., Yamada M., Kawamoto K.	Financial and economic evaluation of construction and demolition waste recycling in Hanoi, Vietnam	2021	Waste Management	3	https://www.scopus.com/inward/record.uri?eid=2-s2.0-85108856547&doi=10.1016%2fj.wasman.2021.06.014&partnerID=40&md5=4e3baffaac4afe3fe2538efeffd02d6c	National Institute for Environmental Studies, 16-2 Onogawa, Tsukuba, Ibaraki 305-8506, Japan; National University of Civil Engineering, 55 Giai Phong, Hai Ba Trung, Hanoi, Viet Nam; Institute of Strategy and Policy on Natural Resources and Environment, 479 Hoang Quoc Viet, Cau Giay, Hanoi, Viet Nam; Graduate School of Science and Engineering, Saitama University, Saitama, 338-8570, Japan	Hoang, N.H., National Institute for Environmental Studies, 16-2 Onogawa, Tsukuba, Ibaraki 305-8506, Japan; Ishigaki, T., National Institute for Environmental Studies, 16-2 Onogawa, Tsukuba, Ibaraki 305-8506, Japan; Kubota, R., National Institute for Environmental Studies, 16-2 Onogawa, Tsukuba, Ibaraki 305-8506, Japan; Tong, T.K., National University of Civil Engineering, 55 Giai Phong, Hai Ba Tr…	Increasing waste generation and the absence of a formal recycling industry are exacerbating the inadequacy of Construction and Demolition Waste (CDW) management in Hanoi, Vietnam. This study assesses potential CDW recycling in Hanoi by estimating the prospective supply of and demand for CDW recycling plants and evaluating their likely costs and benefits. Supply of concrete waste was calculated ba…	Cost benefit analysis; Mobile plant; Recycled concrete aggregates; Stationary plant; Waste recycling	Agostini, A., Battini, F., Padella, M., Giuntoli, J., Baxter, D., Marelli, L., Amaducci, S., Economics of GHG emissions mitigation via biogas production from Sorghum, maize and dairy farm manure digestion in the Po valley (2016) Biomass Bioenergy, 89, pp. 58-66; Arshad, M., Ahmed, M.F., Potential use of reclaimed asphalt pavement and recycled concrete aggregate in base/subbase layers of flexible …	Elsevier Ltd	Waste Manage.	Article	Scopus
Mandi?ák T., Mésároš P., Spišáková M.	Impact of information and communication technology on sustainable supply chain and cost reducing of waste management in slovak construction	2021	Sustainability (Switzerland)		https://www.scopus.com/inward/record.uri?eid=2-s2.0-85111111832&doi=10.3390%2fsu13147966&partnerID=40&md5=136f45c7e96705a84b088c2006aa4519	Institute of Technology, Economics and Management in Construction, Faculty of Civil Engineering, Technical University of Košice, Košice, 042 00, Slovakia	Mandi?ák, T., Institute of Technology, Economics and Management in Construction, Faculty of Civil Engineering, Technical University of Košice, Košice, 042 00, Slovakia; Mésároš, P., Institute of Technology, Economics and Management in Construction, Faculty of Civil Engineering, Technical University of Košice, Košice, 042 00, Slovakia; Spišáková, M., Institute of Technology, Economics and Manageme…	Sustainability in construction can be perceived across several areas. Sustainable supply chain and cost management are two of them. If this issue is addressed in the management of sustainable building materials and waste management in the implementation of construction projects, in the context of sustainability, cost management and supply chain management affect the overall success of constructio…	Cost management; Cost reducing; Information and communication technology; Supply chain management; Sustainable construction industry; Waste management	Rahman, I.A., Abdul Azis, A.A., Time and cost performance of construction projects in Southern and central regions of Penisular Malaysia Proceedings of the IEEE Colloquium on Humanities, Science & Engineering Research (CHUSER 2012), pp. 52-57. , Kota Kinabalu, Malaysia, 3–4 December 2012; Mellado, F., Lou, E.C.W., Building information modelling, lean and sustainability: An integration framework t…	MDPI AG	Sustainability	Article	Scopus
Mesa J.A., Fúquene C.E., Maury-Ramírez A.	Life cycle assessment on construction and demolition waste: A systematic literature review	2021	Sustainability (Switzerland)	3	https://www.scopus.com/inward/record.uri?eid=2-s2.0-85111104138&doi=10.3390%2fsu13147676&partnerID=40&md5=9309b875bfcf613a7ac20df8a8ba895b	Departamento de Ingeniería Industrial, Facultad de Ingeniería, Pontificia Universidad Javeriana, Bogotá, 110231, Colombia; Engineering Faculty, Universidad El Bosque, Bogotá, 111711, Colombia	Mesa, J.A., Departamento de Ingeniería Industrial, Facultad de Ingeniería, Pontificia Universidad Javeriana, Bogotá, 110231, Colombia; Fúquene, C.E., Departamento de Ingeniería Industrial, Facultad de Ingeniería, Pontificia Universidad Javeriana, Bogotá, 110231, Colombia; Maury-Ramírez, A., Engineering Faculty, Universidad El Bosque, Bogotá, 111711, Colombia	Life Cycle Assessment (LCA) is considered an innovative tool to analyze environmental impacts to make decisions aimed at improving the environmental performance of building materials and construction processes throughout different life cycle stages, including design, construction, use, operation, and end-of-life (EOL). Therefore, during the last two decades, interest in applying this tool in the …	Circular economy; Concrete; Demolition waste; Life cycle assessment; Management; Recycling; Sustainability	Nasab, T.J., Monavari, S.M., Jozi, S.A., Majedi, H., Assessment of carbon footprint in the construction phase of high-rise constructions in Tehran (2020) Int. J. Environ. Sci. Technol, 17, pp. 3153-3164; Ruuska, A., Häkkinen, T., Material efficiency of building construction (2014) Buildings, 4, pp. 266-294; Ortiz, O., Pasqualino, J.C., Castells, F., Environmental performance of construction waste…	MDPI AG	Sustainability	Review	Scopus
Wu P.-Y., Mjörnell K., Mangold M., Sandels C., Johansson T.	A data-driven approach to assess the risk of encountering hazardous materials in the building stock based on environmental inventories	2021	Sustainability (Switzerland)		https://www.scopus.com/inward/record.uri?eid=2-s2.0-85111094484&doi=10.3390%2fsu13147836&partnerID=40&md5=575d30640186b66abd1cb107fb007999	RISE Research Institutes of Sweden, Gothenburg, 412 58, Sweden; Department of Building and Environmental Technology, Faculty of Engineering, Lund University, Lund, 221 00, Sweden; Resources, Energy and Infrastructure, KTH Royal Institute of Technology, Stockholm, 100 44, Sweden	Wu, P.-Y., RISE Research Institutes of Sweden, Gothenburg, 412 58, Sweden, Department of Building and Environmental Technology, Faculty of Engineering, Lund University, Lund, 221 00, Sweden; Mjörnell, K., RISE Research Institutes of Sweden, Gothenburg, 412 58, Sweden, Department of Building and Environmental Technology, Faculty of Engineering, Lund University, Lund, 221 00, Sweden; Mangold, M., R…	The presence of hazardous materials hinders the circular economy in construction and demolition waste management. However, traditional environmental investigations are costly and time-consuming, and thus lead to limited adoption. To deal with these challenges, the study investigated the possibility of employing registered records as input data to achieve in situ hazardous building materials manag…	Asbestos; Cross-validation; Environmental investigation; Hazardous materials; Machine learning pre-processing; PCB; Statistical inference	Wahlström, M., Teittinen, T., Kaartinen, T., Liesbet, van C., (2019) Hazardous Substances in Construction Products and Materials: PARADE. Best Practices for Pre-Demolition AUDITS Ensuring High Quality RAw Materials, , VTT Technical Research Centre of Finland: Esbo, Finland; Govorko, M., Fritschi, L., Reid, A., Using a mobile phone app to identify and assess remaining stocks of in situ asbestos in…	MDPI AG	Sustainability	Article	Scopus
Cárcel-Carrasco J., Peñalvo-Lòpez E., Pascual-Guillamón M., Salas-Vicente F.	An overview about the current situation on c&d waste management in italy: Achievements and challenges	2021	Buildings		https://www.scopus.com/inward/record.uri?eid=2-s2.0-85109817213&doi=10.3390%2fbuildings11070284&partnerID=40&md5=3960f788ce6bef59b64a7af01b5d1a8e	ITM—Institute of Materials Technology, Universitat Politècnica de València, Valencia, 46022, Spain	Cárcel-Carrasco, J., ITM—Institute of Materials Technology, Universitat Politècnica de València, Valencia, 46022, Spain; Peñalvo-Lòpez, E., ITM—Institute of Materials Technology, Universitat Politècnica de València, Valencia, 46022, Spain; Pascual-Guillamón, M., ITM—Institute of Materials Technology, Universitat Politècnica de València, Valencia, 46022, Spain; Salas-Vicente, F., ITM—Institute of …	The disposal volume of material for Construction and Demolition in Europe is increasing each year, that the European Union has decided to take control of the matter unifying practices and goals to achieve. This article analyses how waste management works in Italy adjusting its system to the European Union, regarding Construction and Demolition, taking into consideration the disposal of material c…	C&D waste; Construction; Demolition; European Union; Recycling	Ciclodeirifiuti, , https://www.isprambiente.gov.it/files/pubblicazioni/statoambiente/tematiche2012/Cap.10_Ciclo_rifiuti.pdf#:~:text=Indirizzare%20i%20consumi%20verso%20prodotti,riciclaggio%2C%20garantendo%20un%20utilizzo%20pi%C3%B9, ISPRA. (accessed on 21 May 2021); Mohamed, O., Construction waste (2011) Waste. A Handbook for Management, pp. 207-218. , 1st ed.; Letcher, T.M., Vallero, D.A., Eds.;…	MDPI AG	Buildings	Article	Scopus
Jitsangiam P., Nusit K., Nikraz H., Leng Z., Prommarin J., Chindaprasirt P.	Dense-Graded Hot Mix Asphalt with 100% Recycled Concrete Aggregate Based on Thermal-Mechanical Surface Treatment	2021	Journal of Materials in Civil Engineering	2	https://www.scopus.com/inward/record.uri?eid=2-s2.0-85105321775&doi=10.1061%2f%28ASCE%29MT.1943-5533.0003805&partnerID=40&md5=d3c7fdb38045832eda8952cec5dba477	Center of Excellence in Natural Disaster Management, Dept. of Civil Engineering, Faculty of Engineering, Chiang Mai Univ., Huai Kaew Rd., Mueang, Chiang Mai, 50200, Thailand; Center of Excellence on Energy Technology and Environment, Dept. of Civil Engineering, Faculty of Engineering, Naresuan Univ., Tha-Po, Mueang, Phitsanulok, 65000, Thailand; Dept. of Civil Engineering, Curtin Univ., Perth, WA…	Jitsangiam, P., Center of Excellence in Natural Disaster Management, Dept. of Civil Engineering, Faculty of Engineering, Chiang Mai Univ., Huai Kaew Rd., Mueang, Chiang Mai, 50200, Thailand; Nusit, K., Center of Excellence on Energy Technology and Environment, Dept. of Civil Engineering, Faculty of Engineering, Naresuan Univ., Tha-Po, Mueang, Phitsanulok, 65000, Thailand; Nikraz, H., Dept. of Civ…	Construction and demolition (C&D) waste has been annually generated in high volume due to a mega-scale of the construction industry. It causes the environmental problem of waste management requiring numerous landfill disposal areas. C&D waste can be mainly used as recycled concrete aggregate. However, C&D materials are needed for more effective utilization. Applications in road pavement are recom…	Beneficiation; Hot mix asphalt (HMA); Recycled concrete aggregate (RCA); Utilization	(2011) Standard Method of Test for Determining the Dynamic Modulus and Flow Number for Hot Mix Asphalt (HMA) Using the Asphalt Mixture Performance Tester (AMPT), , AASHTO. AASHTO TP79. Washington, DC: AASHTO; Aboutalebi Esfahani, M., Evaluating the feasibility, usability, and strength of recycled construction and demolition waste in base and subbase courses (2020) Road Mater. Pavement Des., 21 (1…	American Society of Civil Engineers (ASCE)	J. Mater. Civ. Eng.	Article	Scopus
Rabnawaz Ahmed R., Zhang X.	Multi-layer value stream assessment of the reverse logistics network for inert construction waste management	2021	Resources, Conservation and Recycling		https://www.scopus.com/inward/record.uri?eid=2-s2.0-85104111223&doi=10.1016%2fj.resconrec.2021.105574&partnerID=40&md5=b5f4aeeb161f85ac0a07d25e33f35cd9	Department of Civil and Environmental Engineering, The Hong Kong University of Science and Technology, Clear Water Bay, Kowloon, Hong Kong	Rabnawaz Ahmed, R., Department of Civil and Environmental Engineering, The Hong Kong University of Science and Technology, Clear Water Bay, Kowloon, Hong Kong; Zhang, X., Department of Civil and Environmental Engineering, The Hong Kong University of Science and Technology, Clear Water Bay, Kowloon, Hong Kong	Reverse logistics (RL) concepts have brought sustainable solutions to the problems pertinent to inert construction waste (ICW) management. However, the involvement of different processes and facilities across the RL value chain makes it difficult to visualize and manage the whole process conveniently. Consequently, issues such as inadequate assessment of environmental hazards, unclear cost accrua…	Indicator performance; Inert construction waste; Lean management; Network design; Reverse logistics; Sustainability; Value stream mapping	Abad, H.K.E., Vahdani, B., Sharifi, M., Etebari, F., A bi-objective model for pickup and delivery pollution-routing problem with integration and consolidation shipments in cross-docking system (2018) J. Clean. Prod., 193, pp. 784-801; Audit Commission Report: Management of Construction and Demolition Materials. Hong Kong (2002), https://www.aud.gov.hk/pdf_e/e38ch09.pdf, (Accessed 1.20.20); Ahmed,…	Elsevier B.V.	Resour. Conserv. Recycl.	Article	Scopus
Lu W., Lee W.M.W., Xue F., Xu J.	Revisiting the effects of prefabrication on construction waste minimization: A quantitative study using bigger data	2021	Resources, Conservation and Recycling	5	https://www.scopus.com/inward/record.uri?eid=2-s2.0-85103725392&doi=10.1016%2fj.resconrec.2021.105579&partnerID=40&md5=143d1080a74623cf04c42ddde51b8806	Department of Real Estate and Construction, Faculty of Architecture, The University of Hong Kong, Pokfulam, Hong Kong	Lu, W., Department of Real Estate and Construction, Faculty of Architecture, The University of Hong Kong, Pokfulam, Hong Kong; Lee, W.M.W., Department of Real Estate and Construction, Faculty of Architecture, The University of Hong Kong, Pokfulam, Hong Kong; Xue, F., Department of Real Estate and Construction, Faculty of Architecture, The University of Hong Kong, Pokfulam, Hong Kong; Xu, J., Depa…	Prefabrication has long been recognized as a green production technology to minimize construction's adverse environmental impacts such as waste, noise, dust, and air pollution. Previous studies reported the effects of prefabrication on construction waste minimization. However, these studies relied primarily on small data obtained by ethnographic methods such as interviews and questionnaire survey…	Big data analytics; Construction waste management; Hong Kong; Prefabrication; Waste minimization	Ajayi, S., Oyedele, L., Bilal, M., Akinade, O., Alaka, H., Owolabi, H., Critical management practices influencing onsite waste minimization in construction projects (2017) Waste Manag., 59, pp. 330-339; Alinaitwe, H., Mwakali, J., Hansson, B., Assessing the degree of industrialisation in construction–a case of Uganda (2006) J. Civ. Eng. Manag., 12 (3), pp. 221-229; Azhar, S., Lukkad, M., Ahmad, I…	Elsevier B.V.	Resour. Conserv. Recycl.	Article	Scopus
Wang T.-K., Wu Z., Luo C.	Multi-participant construction waste demolition and transportation decision-making system	2021	Resources, Conservation and Recycling	1	https://www.scopus.com/inward/record.uri?eid=2-s2.0-85103243382&doi=10.1016%2fj.resconrec.2021.105575&partnerID=40&md5=952dc1f35718351ddfaa0b7f8fc70a3f	BIM Research Center, School of Management Science and Real Estate, Chongqing University, Chongqing, 400045, China; School of Management Science and Real Estate, Chongqing University, Chongqing, 400045, China; Sichuan Post and Telecommunication College, Sichuan, 610000, China	Wang, T.-K., BIM Research Center, School of Management Science and Real Estate, Chongqing University, Chongqing, 400045, China; Wu, Z., School of Management Science and Real Estate, Chongqing University, Chongqing, 400045, China; Luo, C., Sichuan Post and Telecommunication College, Sichuan, 610000, China	Construction waste management involves multiple participants and processes. Although existing research has developed a building information model (BIM) based estimation system, the challenge of selecting a transportation and demolition plan that provides overall construction waste management from the perspective of multiple participants remains, and how multiple participants can coordinate the ov…	Building information modelling; Construction and demolition waste; Decision-making system; Demolition plan; Multi-participant; Transportation plan	Amponsah, S.K., Salhi, S., The investigation of a class of capacitated arc routing problems: the collection of garbage in developing countries (2004) Waste Manag., 24 (7), pp. 711-721; Arain, F.M., Pheng, L.S., A framework for developing a knowledge-based decision support system for management of variation orders for institutional buildings (2006) J. Inf. Technol. Construct., 11, pp. 285-310; Bak…	Elsevier B.V.	Resour. Conserv. Recycl.	Article	Scopus
Aboginije A., Aigbavboa C., Thwala W.	A holistic assessment of construction and demolition waste management in the nigerian construction projects	2021	Sustainability (Switzerland)		https://www.scopus.com/inward/record.uri?eid=2-s2.0-85108001410&doi=10.3390%2fsu13116241&partnerID=40&md5=9a67e797525528cb4330672c3d564df3	School of Civil Engineering and the Built Environment, University of Johannesburg, Johannesburg, 2092, South Africa; Department of Construction Management and Quantity Surveying, Doornfontein Campus, Johannesburg, 2028, South Africa; Sustainable Human Settlement and Construction Research Centre, University of Johannesburg, House No 6, Research Village, Bunting Road Campus, Johannesburg, 2001, Sou…	Aboginije, A., School of Civil Engineering and the Built Environment, University of Johannesburg, Johannesburg, 2092, South Africa; Aigbavboa, C., Department of Construction Management and Quantity Surveying, Doornfontein Campus, Johannesburg, 2028, South Africa, Sustainable Human Settlement and Construction Research Centre, University of Johannesburg, House No 6, Research Village, Bunting Road C…	This study provides a holistic assessment of the current waste management strategies implemented in Nigerian construction projects. The data used in this study were collected from both primary and secondary sources. The primary data were collected through survey questionnaires distributed via emails of the targeted respondents who are construction professionals in the study area of Lagos metropol…	Construction and demolition waste; Construction industry; Exploratory factor analysis; Pattern matrix; Sustainable development; Waste management	Nagapan, I.S., Abul-Rahman, I.A., Aziz, A.A., Construction waste management: Malaysian perspective Proceedings of the International Conference on Civil and Environmental Engineering Sustainability, pp. 299-309. , Johor Bahru, Malaysia, 3–5 April 2012; Shen, L.Y., Tam, V.W., Tam, C.M., Drew, D., Mapping approach for examining waste management on construction sites (2004) J. Constr. Eng. Manag, 130…	MDPI	Sustainability	Article	Scopus
Wang Z., Zhang Z., Jin X.	A study on the spatial network characteristics and effects of CDW generation in China	2021	Waste Management		https://www.scopus.com/inward/record.uri?eid=2-s2.0-85105875882&doi=10.1016%2fj.wasman.2021.03.022&partnerID=40&md5=c6a463bc63b7b3d78faf2d0c4909bc49	School of Investment and Construction Management, Dongbei University of Finance and Economics, Dalian, 116023, China; School of Engineering, Design and Built Environment, Western Sydney UniversityNew South Wales 2747, Australia	Wang, Z., School of Investment and Construction Management, Dongbei University of Finance and Economics, Dalian, 116023, China; Zhang, Z., School of Investment and Construction Management, Dongbei University of Finance and Economics, Dalian, 116023, China; Jin, X., School of Engineering, Design and Built Environment, Western Sydney UniversityNew South Wales 2747, Australia	In this paper, the province construction and demolition waste (CDW) generation in China from 2005 to 2018 is calculated by using the area estimation method. Together with the use of the gravity model and the social network analysis method (SNA), the characteristics and effects of the spatial correlation structure network of China's province construction and demolition waste generation are studied…	Construction and demolition waste; Gravity model; Social network analysis; Spatial correlation network	Al-Sari, M.I., Al-Khatib, I.A., Avraamides, M., Fatta-Kassinos, D., A study on the attitudes and behavioural influence of construction waste management in occupied Palestinian territory (2012) Waste Manage. Res., 30 (2), pp. 122-136; Aslam, M.S., Huang, B., Cui, L., Review of construction and demolition waste management in China and USA (2020) J. Environ. Manage., 264, p. 110445; Bao, Z., Lu, W.,…	Elsevier Ltd	Waste Manage.	Article	Scopus
Iodice S., Garbarino E., Cerreta M., Tonini D.	Sustainability assessment of Construction and Demolition Waste management applied to an Italian case	2021	Waste Management	3	https://www.scopus.com/inward/record.uri?eid=2-s2.0-85105458295&doi=10.1016%2fj.wasman.2021.04.031&partnerID=40&md5=a93b900f0a704eeb30f0d85746b967ad	European Commission, Joint Research Centre (JRC), Ispra, Italy; European Commission, Joint Research Centre (JRC), Seville, Spain; University of Naples Federico II, Department of Architecture, Naples, Italy	Iodice, S., European Commission, Joint Research Centre (JRC), Ispra, Italy, University of Naples Federico II, Department of Architecture, Naples, Italy; Garbarino, E., European Commission, Joint Research Centre (JRC), Seville, Spain; Cerreta, M., University of Naples Federico II, Department of Architecture, Naples, Italy; Tonini, D., European Commission, Joint Research Centre (JRC), Seville, Spain	Construction and Demolition Waste represents a priority stream for the European Union and has a large potential for closing the material circulation loop in line with the Circular Economy principles. The present study focuses on the socio-economic and environmental implications of the management of such waste in the Campania Region (Italy), with the aim of documenting the benefits of recycling ac…	CDW; Land Use; Life Cycle Assessment; Life Cycle Costing; Selective Demolition; Sustainability Assessment	Badino, V., Blengini, G.A., Garbarino, E., Zavaglia, K., Economic and environmental constraints relevant to building aggregates beneficiation plants (2007) Proceedings of XX International Mining Congress and Exhibition of Turkey, pp. 197-208. , C. Carpuz Ankara, Turkey; Bidstrup, M., Pizzol, M., Schmidt, J.H., Life Cycle Assessment in spatial planning – A procedure for addressing systemic impacts…	Elsevier Ltd	Waste Manage.	Article	Scopus
Ding Z., Liu R., Yuan H.	A text mining-based thematic model for analyzing construction and demolition waste management studies	2021	Environmental Science and Pollution Research		https://www.scopus.com/inward/record.uri?eid=2-s2.0-85105405431&doi=10.1007%2fs11356-021-13989-1&partnerID=40&md5=69f83c83d690e24e3cccf4f4ee274060	Department of Construction Management and Real Estate, College of Civil and Transportation Engineering, Shenzhen University, Shenzhen, China; School of Management, Guangzhou University, Guangdong, 510006, China	Ding, Z., Department of Construction Management and Real Estate, College of Civil and Transportation Engineering, Shenzhen University, Shenzhen, China; Liu, R., Department of Construction Management and Real Estate, College of Civil and Transportation Engineering, Shenzhen University, Shenzhen, China; Yuan, H., School of Management, Guangzhou University, Guangdong, 510006, China	Over the years, numerous studies have been conducted to investigate construction and demolition waste (CDW) management problems. However, the massive amount of literature brings challenges to scholars because it is difficult and time-consuming to manually identify research emphasis from the literature. Therefore, a method that can informationize literature collection and automatically detect insi…	Community detection analysis; Construction and demolition waste; Latent Dirichlet allocation; Thematic network; Waste management; Word2vec	Aidonis, D., Multiobjective mathematical programming model for the optimization of end-of-life buildings’ deconstruction and demolition processes (2019) Sustainability, 11; Ajayi, S.O., Oyedele, L.O., Policy imperatives for diverting construction waste from landfill: Experts’ recommendations for UK policy expansion (2017) J Clean Prod, 147, pp. 57-65; Ajayi, S.O., Oyedele, L.O., Critical design f…	Springer Science and Business Media Deutschland GmbH	Environ. Sci. Pollut. Res.	Review	Scopus
Santos M.M., Lanzinha J.C.G., Ferreira A.V.	Proposal for a methodology for sustainable rehabilitation strategies of the existing building stock—the ponte gêa neighborhood	2021	Designs		https://www.scopus.com/inward/record.uri?eid=2-s2.0-85104356084&doi=10.3390%2fdesigns5020026&partnerID=40&md5=8cf94f7f3fc22c81e35b7073a7acf697	Centre of Materials and Building Technologies (C–MADE/UBI), Department of Civil Engineering and Architecture, University of Beira Interior (UBI), Covilhã, 6201-001, Portugal; Civil Engineering Department, Polytechnic Institute of Castelo Branco, Castelo Branco, 6000-084, Portugal	Santos, M.M., Centre of Materials and Building Technologies (C–MADE/UBI), Department of Civil Engineering and Architecture, University of Beira Interior (UBI), Covilhã, 6201-001, Portugal; Lanzinha, J.C.G., Centre of Materials and Building Technologies (C–MADE/UBI), Department of Civil Engineering and Architecture, University of Beira Interior (UBI), Covilhã, 6201-001, Portugal; Ferreira, A.V., C…	Having in mind the objectives of the United Nations Development Agenda 2030, which refers to the sustainable principles of a circular economy, it is urgent to improve the performance of the built environment. The existing buildings must be preserved and improved in order to reduce their environmental impact, in line with the need to revert climate change and reduce the occurrence of natural disas…	Climate change; Energy efficiency; Rehabilitation of buildings; Urbanism; Waste management; Water efficiency	Guedes, M.C., (2011) Arquitectura Sustentável Em Moçambique: Manual de Boas Práticas, , CPLP, Ed.; CPLP Comunidade dos Países de Língua Portuguesa: Lisboa, Portugal, ISBN 9789899717817; (2017) IV Recenseamento Geral Da Populacao e Habitacao de Mocambique, 95. , http://www.ine.gov.mz/iv-rgph-2017/mocambique/censo-2017-brochura-dos-resultados-definitivos-do-iv-rgph-nacional.pdf, INE Resultados Defi…	MDPI AG	Designs	Article	Scopus
Lu W., Yuan L., Xue F.	Investigating the bulk density of construction waste: A big data-driven approach	2021	Resources, Conservation and Recycling	7	https://www.scopus.com/inward/record.uri?eid=2-s2.0-85100619688&doi=10.1016%2fj.resconrec.2021.105480&partnerID=40&md5=922697578b4dd849f62a42aaac57b294	Department of Real Estate and Construction, Faculty of Architecture, the University of Hong Kong, Hong Kong	Lu, W., Department of Real Estate and Construction, Faculty of Architecture, the University of Hong Kong, Hong Kong; Yuan, L., Department of Real Estate and Construction, Faculty of Architecture, the University of Hong Kong, Hong Kong; Xue, F., Department of Real Estate and Construction, Faculty of Architecture, the University of Hong Kong, Hong Kong	Construction waste contains inert (e.g., construction debris, rubble, earth, bitumen, and concrete) and non-inert materials (e.g., bamboo, plastics, wood, paper, and vegetation), while it is often a combination of the two when it is generated at source. The bulk density of construction waste is the yardstick information for many subsequent waste management efforts. One feasible way to derive the …	Big data; Bulk density; Construction waste management; Data-driven approach; Inert waste; Non-inert waste	Anderson, C., The End of Theory: The Data Deluge Makes the Scientific Method Obsolete (2008) Wired magazine, 16 7). , https://www.wired.com/2008/06/pb-theory/, Condé Nast Publications; Bernoulli, J., Ars conjectandi: Usum & applicationem praecedentis doctrinae in civilibus (1713) Moralibus Oecono., 4, p. 1713; Bowan, P.A., Tierobaar, M.T., Characteristics and management of solid waste in Ghanaian…	Elsevier B.V.	Resour. Conserv. Recycl.	Article	Scopus
Kabirifar K., Mojtahedi M., Wang C.C.	A systematic review of construction and demolition waste management in Australia: Current practices and challenges	2021	Recycling	7	https://www.scopus.com/inward/record.uri?eid=2-s2.0-85107134632&doi=10.3390%2frecycling6020034&partnerID=40&md5=8b69147a0227a7635e386159e110d0fe	School of Built Environment, University of New South Wales, Sydney, NSW 2052, Australia	Kabirifar, K., School of Built Environment, University of New South Wales, Sydney, NSW 2052, Australia; Mojtahedi, M., School of Built Environment, University of New South Wales, Sydney, NSW 2052, Australia; Wang, C.C., School of Built Environment, University of New South Wales, Sydney, NSW 2052, Australia	Construction and demolition waste (C&DW) has a deleterious impacts on sustainability not only in developing countries but also in developed nations. For example, Australia generated more than 27 million tonnes of C&DW in 2018–2019; however, only 60% of this waste stream was recovered. Considering this low recovery rate, lower than many developed nations, and with regards to the increasing rate of…	Attitudes and behaviour of C&DWM stakeholders; Australia; C&DWM in project life cycles; C&DWM regulations with regards to sustainability; Construction and demolition waste management; Systematic review	Senate, T., (2018) Never Waste a Crisis: The Waste and Recycling Industry in Australia, , Environment and Communications References Committee. Parliament House Canberra ACT 2600: Canberra, Australia; (2017) Headline Economic Value for Waste Materials and Efficiency in Australia, , The Centre for International Economics. The Centre for International Economics: Canberra, Australia; Sydney, Australi…	MDPI AG	Recycl.	Review	Scopus
Wang H., Pan X., Zhang S.	Spatial autocorrelation, influencing factors and temporal distribution of the construction and demolition waste disposal industry	2021	Waste Management		https://www.scopus.com/inward/record.uri?eid=2-s2.0-85105015079&doi=10.1016%2fj.wasman.2021.04.025&partnerID=40&md5=272f70cf6c57dd5cdb2cefa763c12ca3	School of Management Engineering, Shandong Jianzhu University, China	Wang, H., School of Management Engineering, Shandong Jianzhu University, China; Pan, X., School of Management Engineering, Shandong Jianzhu University, China; Zhang, S., School of Management Engineering, Shandong Jianzhu University, China	The construction and demolition waste disposal industry plays a vital role in improving the utilisation rate of construction and demolition waste worldwide, however, too little work has been devoted to the industrial economic analysis. To explore the economic pattern and promote the development of the construction and demolition waste disposal industry, the spatial autocorrelation and influencing…	Construction and demolition management; Disposal industry; Spatial Durbin model; Spillover effects; Time-series analysis	Akhtar, A., Sarmah, A.K., Construction and demolition waste generation and properties of recycled aggregate concrete: A global perspective (2018) J. Cleaner Prod., 186, pp. 262-281; Aslam, M.S., Huang, B.J., Cui, L.F., Review of construction and demolition waste management in China and USA (2020) J. Environ. Manage., 264; Barbudo, A., Ayuso, J., Lozano, A., Cabrera, M., Lopez-Uceda, A., Recommend…	Elsevier Ltd	Waste Manage.	Article	Scopus
Negash Y.T., Hassan A.M., Tseng M.-L., Wu K.-J., Ali M.H.	Sustainable construction and demolition waste management in Somaliland: Regulatory barriers lead to technical and environmental barriers	2021	Journal of Cleaner Production	4	https://www.scopus.com/inward/record.uri?eid=2-s2.0-85103096858&doi=10.1016%2fj.jclepro.2021.126717&partnerID=40&md5=6a61be0d4885f6a751a6df8e635008be	Department of Business Administration, College of Management, Asia University, Taiwan; Department of Civil Engineering, University of Hargeisa, Somaliland; Institute of Innovation and Circular Economy, Asia University Taiwan, Taichung, Taiwan; Department of Medical Research, China Medical University Hospital, China Medical University, Taichung, Taiwan; School of Management, Taiwan University of S…	Negash, Y.T., Department of Business Administration, College of Management, Asia University, Taiwan, Institute of Innovation and Circular Economy, Asia University Taiwan, Taichung, Taiwan; Hassan, A.M., Department of Business Administration, College of Management, Asia University, Taiwan, Department of Civil Engineering, University of Hargeisa, Somaliland; Tseng, M.-L., Institute of Innovation an…	The large amount of construction and demolition waste (CDW), coupled with poor management create burdens for the environment, society and economy. Barriers hinder sustainable CDW management. Understanding the barriers can promote the development of eco-friendly, socially harmless, and economically viable strategies. This study aims to integrate sustainable waste management in construction (SWM) a…	Decision-making trial and evaluation laboratory; Delphi method; Fuzzy set theory; Regulatory barriers; Sustainable construction and demolition waste management	Addae, B., Zhang, L., Zhou, P., Wang, F., Analyzing barriers of smart energy city in Accra with two-step fuzzy DEMATEL (2019) Cities, 89, pp. 218-227; Abarca-Guerrero, L., Maas, G., Twillert, H., Barriers and motivations for construction waste reduction practices in Costa Rica (2017) Resources, 6 (4), p. 69; Araee, E., Manavizadeh, N., Aghamohammadi Bosjin, S., Designing a multi-objective model f…	Elsevier Ltd	J. Clean. Prod.	Article	Scopus
Chen J., Lu W., Xue F.	“Looking beneath the surface”: A visual-physical feature hybrid approach for unattended gauging of construction waste composition	2021	Journal of Environmental Management	4	https://www.scopus.com/inward/record.uri?eid=2-s2.0-85101970009&doi=10.1016%2fj.jenvman.2021.112233&partnerID=40&md5=8f7f7dc2c5ebf1f5e473c6c924c2b4b0	Department of Real Estate and Construction, The University of Hong Kong, Pokfulam Road, Hong Kong, China	Chen, J., Department of Real Estate and Construction, The University of Hong Kong, Pokfulam Road, Hong Kong, China; Lu, W., Department of Real Estate and Construction, The University of Hong Kong, Pokfulam Road, Hong Kong, China; Xue, F., Department of Real Estate and Construction, The University of Hong Kong, Pokfulam Road, Hong Kong, China	There are various scenarios challenging human experts to judge the interior of something based on limited surface information. Likewise, at waste disposal facilities around the world, human inspectors are often challenged to gauge the composition of waste bulks to determine admissibility and chargeable levy. Manual approaches are laborious, hazardous, and prone to carelessness and fatigue, making…	Computer vision; Construction and demolition waste; Construction waste management; Deep convolutional neural network; Support vector machine; Waste composition	Arantes, V., Zou, C., Che, Y., Coping with waste: a government-NGO collaborative governance approach in Shanghai (2020) J. Environ. Manag., 259, p. 109653; Arebey, M., Hannan, M.A., Begum, R.A., Basri, H., Solid waste bin level detection using gray level co-occurrence matrix feature extraction approach (2012) J. Environ. Manag., 104, pp. 9-18; Bao, Z., Lu, W., Developing efficient circularity for…	Academic Press	J. Environ. Manage.	Article	Scopus
Yu A.T.W., Wong I., Wu Z., Poon C.-S.	Strategies for effective waste reduction and management of building construction projects in highly urbanized cities— a case study of hong kong	2021	Buildings		https://www.scopus.com/inward/record.uri?eid=2-s2.0-85107130573&doi=10.3390%2fbuildings11050214&partnerID=40&md5=26bd5983f89190b9b205f260208161f4	Department of Building and Real Estate, The Hong Kong Polytechnic University, Hung Hom, Hong Kong	Yu, A.T.W., Department of Building and Real Estate, The Hong Kong Polytechnic University, Hung Hom, Hong Kong; Wong, I., Department of Building and Real Estate, The Hong Kong Polytechnic University, Hung Hom, Hong Kong; Wu, Z., Department of Building and Real Estate, The Hong Kong Polytechnic University, Hung Hom, Hong Kong; Poon, C.-S., Department of Building and Real Estate, The Hong Kong Polyt…	Hong Kong is a densely populated city with high-rise developments, and as in other metropolitan cities, the amount of waste generated from construction projects in the city is increasing annually. The capacity of existing landfills is expected to be saturated by the 2020s. Construction waste management has been implemented for years but the performance is still not satisfactory. The aim of this r…	Green building technologies; On-site and off-site sorting; Recycling and reuse; Research and education; Waste reduction and management	Osmani, M., Glass, J., Price, A., Architects’ perspectives on construction waste reduction by design (2008) Waste Manag, 28, pp. 1147-1158. , [CrossRef] [PubMed]; Lu, W., Yuan, H., Off-site sorting of construction waste: What can we learn from Hong Kong? (2012) Resour. Conserv. Recycl, 69, pp. 100-108. , [CrossRef]; (2005) Principles of Solid Waste Management, , United Nations Environment Program…	MDPI AG	Buildings	Article	Scopus
Lu C., Chen J., Gu C., Wang J., Cai Y., Zhang T., lin G.	Resilient and permanent deformation behaviors of construction and demolition wastes in unbound pavement base and subbase applications	2021	Transportation Geotechnics		https://www.scopus.com/inward/record.uri?eid=2-s2.0-85104977224&doi=10.1016%2fj.trgeo.2021.100541&partnerID=40&md5=9d9eca1263c7179f7e7242a81ba27de7	College of Civil Engineering and Architecture, Wenzhou University, Wenzhou, 325035, China; The Key Laboratory of Engineering and Technology for Soft Soil Foundation and Tideland Reclamation of Zhejiang Province, Wenzhou University, Wenzhou, 325035, China; Key Laboratory of Soft Soils and Geoenvironmental Engineering, Ministry of Education, Zhejiang University, Hangzhou, 310027, China; Wenzhou Pol…	Lu, C., College of Civil Engineering and Architecture, Wenzhou University, Wenzhou, 325035, China, The Key Laboratory of Engineering and Technology for Soft Soil Foundation and Tideland Reclamation of Zhejiang Province, Wenzhou University, Wenzhou, 325035, China; Chen, J., Key Laboratory of Soft Soils and Geoenvironmental Engineering, Ministry of Education, Zhejiang University, Hangzhou, 310027, …	The reuse of construction and demolition wastes (C&amp;D wastes) as unbound granular materials (UGMs) to construct pavement base and subbase courses is of great potential, while the cyclic behaviors of unbound C&amp;D wastes under traffic loadings still lack the support of test data. To investigate the traffic-induced resilient and permanent deformation behaviors as well as the shear and particle…	Construction and demolition wastes; Permanent deformation; Recycled clay masonry aggregate; Recycled concrete aggregate; Resilient modulus	Arulrajah, A., Disfani, M.M., Horpibulsuk, S., Suksiripattanapong, C., Prongmanee, N., Physical properties and shear strength responses of recycled construction and demolition materials in unbound pavement base/subbase applications (2014) Constr Build Mater, 58, pp. 245-257; Arisha, A., Gabr, A., El-Badawy, S., Shwally, S., Using blends of construction & demolition waste materials and recycled cl…	Elsevier Ltd	Transp. Geotech.	Article	Scopus
Hu R., Chen K., Chen W., Wang Q., Luo H.	Estimation of construction waste generation based on an improved on-site measurement and SVM-based prediction model: A case of commercial buildings in China	2021	Waste Management	4	https://www.scopus.com/inward/record.uri?eid=2-s2.0-85104603525&doi=10.1016%2fj.wasman.2021.04.012&partnerID=40&md5=ce90b395c44e7712be2fcb43bf9cde8a	Department of Construction Management, Huazhong University of Science and Technology, China; College of Civil Engineering and Architecture, Wuhan University of Technology, China	Hu, R., Department of Construction Management, Huazhong University of Science and Technology, China; Chen, K., Department of Construction Management, Huazhong University of Science and Technology, China; Chen, W., Department of Construction Management, Huazhong University of Science and Technology, China; Wang, Q., College of Civil Engineering and Architecture, Wuhan University of Technology, Chi…	Estimation of construction waste generation (CWG) at the field scale is a crucial but challenging task for effective construction waste management (CWM). Extant field-scale CWG modeling approaches have faced difficulties in obtaining accurate results due to a lack of detailed CWG data, and most of them fail to consider the complex relationship among predictive variables. This study attempts to ta…	Construction waste management; On-site measurement; Prediction; Support vector machine; Waste generation rate	Bakchan, A., Faust, K.M., Construction waste generation estimates of institutional building projects: Leveraging waste hauling tickets (2019) Waste Manag., 87, pp. 301-312; Bakshan, A., Srour, I., Chehab, G., El-Fadel, M., A field based methodology for estimating waste generation rates at various stages of construction projects (2015) Resour. Conserv. Recycl., 100, pp. 70-80; Bossink, B.A.G., Bro…	Elsevier Ltd	Waste Manage.	Article	Scopus
Yu B., Wang J., Liao Y., Wu H., Wong A.B.	Determinants affecting purchase willingness of contractors towards construction and demolition waste recycling products: An empirical study in Shenzhen, China	2021	International Journal of Environmental Research and Public Health	2	https://www.scopus.com/inward/record.uri?eid=2-s2.0-85104389079&doi=10.3390%2fijerph18094412&partnerID=40&md5=f823e73e0c1e673ba50113cc801b1747	College of Civil and Transportation Engineering, Shenzhen University, Shenzhen, 518000, China; Department of Architecture and Civil Engineering, City University of Hong Kong999077, Hong Kong; College of Computer Science and Software Engineering, Shenzhen University, Shenzhen, 518000, China	Yu, B., College of Civil and Transportation Engineering, Shenzhen University, Shenzhen, 518000, China; Wang, J., College of Civil and Transportation Engineering, Shenzhen University, Shenzhen, 518000, China; Liao, Y., Department of Architecture and Civil Engineering, City University of Hong Kong999077, Hong Kong; Wu, H., College of Civil and Transportation Engineering, Shenzhen University, Shenzh…	Waste recycling is a critical method to effectively address environmental issues raised by construction and demolition waste (C&DW). As highlighted in previous studies, the contractor is considered the primary purchaser for recycled C&DW products. However, there is a limited understanding of the factors affecting the contractor’s purchase willingness towards C&DW recycling products. This study in…	Construction and demolition waste; Contractor; Critical factor; Purchase willingness; Recycling product	Zheng, L., Wu, H., Zhang, H., Duan, H., Wang, J., Jiang, W., Dong, B., Song, Q., Characterizing the generation and flows of construction and demolition waste in China (2017) Constr. Build. Mater, 136, pp. 405-413. , [CrossRef]; Yu, B., Wang, J., Li, J., Zhang, J., Lai, Y., Xu, X., Prediction of large-scale demolition waste generation during urban renewal: A hybrid trilogy method (2019) Waste Mana…	MDPI AG	Int. J. Environ. Res. Public Health	Article	Scopus
Wang H., Pan X., Zhang S., Zhang P.	Simulation analysis of implementation effects of construction and demolition waste disposal policies	2021	Waste Management		https://www.scopus.com/inward/record.uri?eid=2-s2.0-85104305811&doi=10.1016%2fj.wasman.2021.03.056&partnerID=40&md5=a062a0bf76f64e78c31b69cb5c695bd1	School of Management Engineering, Shandong Jianzhu University, China; China Railway 14TH Bureau Group Co., Ltd, China	Wang, H., School of Management Engineering, Shandong Jianzhu University, China; Pan, X., School of Management Engineering, Shandong Jianzhu University, China; Zhang, S., School of Management Engineering, Shandong Jianzhu University, China; Zhang, P., China Railway 14TH Bureau Group Co., Ltd, China	Urban development generates large amounts of construction and demolition waste, and the enactment of various policies is an important way to increase resource efficiency. It is urgent to analyse the choices and effects of construction and demolition waste disposal policies around the world. This study analyses and compares the implementation effects of various construction and demolition waste di…	3R principle; Agent-based model; BP neural network; Construction and demolition waste; Policy simulation	Ajayi, S.O., Oyedele, L.O., Policy imperatives for diverting construction waste from landfill: Experts' recommendations for UK policy expansion (2017) J. Cleaner Prod., 147, pp. 57-65; Akhtar, A., Sarmah, A.K., Construction and demolition waste generation and properties of recycled aggregate concrete: A global perspective (2018) J. Cleaner Prod., 186, pp. 262-281; Aslam, M.S., Huang, B.J., Cui, L…	Elsevier Ltd	Waste Manage.	Article	Scopus
Llatas C., Bizcocho N., Soust-Verdaguer B., Montes M.V., Quiñones R.	An LCA-based model for assessing prevention versus non-prevention of construction waste in buildings	2021	Waste Management	3	https://www.scopus.com/inward/record.uri?eid=2-s2.0-85104091115&doi=10.1016%2fj.wasman.2021.03.047&partnerID=40&md5=21eebcba4135f78c6856fbc91a26490f	Instituto Universitario de Arquitectura y Ciencias de la Construcción, Escuela Técnica Superior de Arquitectura, Universidad de Sevilla, Av. de la Reina Mercedes 2, Sevilla, 41012, Spain; Departamento de Mecánica de Medios Continuos y Teoría de Estructuras. Escuela Politécnica Superior, Universidad Carlos III de Madrid, Avda. de la Universidad 30, Leganés, 28911, Spain	Llatas, C., Instituto Universitario de Arquitectura y Ciencias de la Construcción, Escuela Técnica Superior de Arquitectura, Universidad de Sevilla, Av. de la Reina Mercedes 2, Sevilla, 41012, Spain; Bizcocho, N., Departamento de Mecánica de Medios Continuos y Teoría de Estructuras. Escuela Politécnica Superior, Universidad Carlos III de Madrid, Avda. de la Universidad 30, Leganés, 28911, Spain; …	Waste generated by the Construction Sector represents an environmental problem in many countries. To achieve increasingly eco-efficient waste management, Life Cycle Assessment (LCA) provides an objective method for the quantification of the potential impact that waste management exerts on the environment. Traditionally, LCA has focused on the evaluation of non-prevention scenarios once the waste …	Building; Construction Waste (CW); Design; Life Cycle Assessment (LCA); Prevention; Waste management	(2017), http://www.juntadeandalucia.es/, Andalusian Government BCCA (Base de Costes de la Construcción de Andalucía. Consejería de Vivienda y Ordenación del Territorio de la Junta de Andalucía, Seville, Spain. (accessed 17 February 2021; currently only in Spanish); (2020), Spain.https://www.juntadeandalucia.es/organismos/fomentoinfraestructurasyordenaciondelterritorio/areas/vivienda-rehabilitacio…	Elsevier Ltd	Waste Manage.	Article	Scopus
Jain M.S.	A mini review on generation, handling, and initiatives to tackle construction and demolition waste in India	2021	Environmental Technology and Innovation	3	https://www.scopus.com/inward/record.uri?eid=2-s2.0-85103103963&doi=10.1016%2fj.eti.2021.101490&partnerID=40&md5=e6ea16ca06e6d27852d6e302e86e6e6d	School of Construction Management, National Institute of Construction Management and Research, Pune, 45, India	Jain, M.S., School of Construction Management, National Institute of Construction Management and Research, Pune, 45, India	Increase in the construction and demolition (C&D) waste generation all over the globe is indeed troublesome as it pose threat to the economy and sustainability. Construction, India's second largest sector, has undergone massive growth in recent decades. Quantifying the C&D waste generation and its handling is considered to be an important for an effective waste management. Various approaches have…	3R's; C&D waste; Construction industry; Landfill disposal; Sustainable development	Bhalla, B., Saini, M.S., Jha, M.K., Effect of age and seasonal variations on leachate characteristics of municipal solid waste (2013) Int. J. Res. Eng. Technol., 2, pp. 223-232; BMTPC, B., Guidelines for Utilization of C&D Waste (2016), Building Materials and Technology Promotion Council Ministry of Housing & Urban Affairs, Government of India New Delhi; BMTPC, B., Utilisation of Recycled Produce…	Elsevier B.V.	Environ. Technol. Innov.	Review	Scopus
Collivignarelli M.C., Abbà A., Carnevale Miino M., Cillari G., Ricciardi P.	A review on alternative binders, admixtures and water for the production of sustainable concrete	2021	Journal of Cleaner Production	5	https://www.scopus.com/inward/record.uri?eid=2-s2.0-85101654551&doi=10.1016%2fj.jclepro.2021.126408&partnerID=40&md5=cb8a9447fcb8f2155c60600c5ea25876	Department of Civil Engineering and Architecture, University of Pavia, Via Ferrata 3, Pavia, 27100, Italy; Department of Civil, Environmental, Architectural Engineering and Mathematics, University of Brescia, Via Branze 43, Brescia, 25123, Italy	Collivignarelli, M.C., Department of Civil Engineering and Architecture, University of Pavia, Via Ferrata 3, Pavia, 27100, Italy; Abbà, A., Department of Civil, Environmental, Architectural Engineering and Mathematics, University of Brescia, Via Branze 43, Brescia, 25123, Italy; Carnevale Miino, M., Department of Civil Engineering and Architecture, University of Pavia, Via Ferrata 3, Pavia, 27100…	To keep its leading role, the concrete industry must face the environmental issues linked to the manufacturing, by increasing the energy efficiency and adopting alternative fuels or raw materials. The present work analyses physical, mechanical, and environmental performances of concrete products incorporating waste from four main sources (construction and demolition waste, residues from waste tre…	Compressive strength; Environmental compatibility; Green concrete; Physical properties; Waste management	Abdallah, O., Mohameed, E., Sharkawi, A., Recycling ready mix concrete batch plant washing water for construction applications (2017) International Conference on Advances in Structural and Geotechnical Engineering, ICASGE’17, p. 14; Sustainability Report (2018), https://www.aitecweb.com/Sostenibilit%C3%A0/Sostenibilit%C3%A0-del-processo-e-del-prodotto, accessed 5 June 2020; Albitar, M., Mohamed A…	Elsevier Ltd	J. Clean. Prod.	Article	Scopus
Tang S., Zhang L., Hao Y., Chang Y., Liu G., Liu Q., Li X.	System dynamics modeling for construction material flows of urban residential building: A case study of Beijing, China	2021	Resources, Conservation and Recycling		https://www.scopus.com/inward/record.uri?eid=2-s2.0-85097057283&doi=10.1016%2fj.resconrec.2020.105298&partnerID=40&md5=e453ac8d851c4f06c4c8f2997ab1da49	State Key Joint Laboratory of Environmental Simulation and Pollution Control, School of Environment, Beijing Normal University, Beijing, 100875, China; School of Management Science and Engineering, Central University of Finance and Economics, Beijing, 100081, China; Institute of Geographic Sciences and Natural Resources Research, Chinese Academy of Sciences, Beijing, 100101, China	Tang, S., State Key Joint Laboratory of Environmental Simulation and Pollution Control, School of Environment, Beijing Normal University, Beijing, 100875, China; Zhang, L., State Key Joint Laboratory of Environmental Simulation and Pollution Control, School of Environment, Beijing Normal University, Beijing, 100875, China; Hao, Y., State Key Joint Laboratory of Environmental Simulation and Pollut…	Rapid urbanization and population agglomeration in cities result in massive construction and replacement of building stock with unceasing material flows that interact with the environment. The large quantities of material consumption and induced construction and demolition (C&amp;D) waste have already led to severe resource and environmental problems in China. In this study, a system dynamic mode…	C&D waste; Construction flow; STELLA; System dynamics model; Urban residential buildings	Augiseau, V., Barles, S., Studying construction materials flows and stock: A review (2016) Resour. Conserv. Recycl., 123, pp. 153-164; Bergsdal, H., Brattebø, H., Bohne, R.A., Müller, D.B., Dynamic material flow analysis for Norway's dwelling stock (2007) Build. Res. Inf., 35 (5), pp. 557-570; Beijing Statistical Yearbook 2019 (2019), Beijing Statistics Press Beijing; Cao, Z., Liu, G., Duan, H.B.…	Elsevier B.V.	Resour. Conserv. Recycl.	Article	Scopus
Hao J., Chen Z., Zhang Z., Loehlein G.	Quantifying construction waste reduction through the application of prefabrication: a case study in Anhui, China	2021	Environmental Science and Pollution Research	1	https://www.scopus.com/inward/record.uri?eid=2-s2.0-85085077777&doi=10.1007%2fs11356-020-09026-2&partnerID=40&md5=5497b6c68b569eff47af7407df4908df	Department of Civil Engineering, Xi’an Jiaotong-Liverpool University, 111 Ren’ai Road, Suzhou Industrial Park, Suzhou, 215123, China; Department of Building, Civil and Environmental Engineering, Concordia University, Montreal, Canada; Anhui Construction Engineering Real Estate Co. Ltd, Huaibei, Anhui, China; Department of Architecture, Xi’an Jiaotong-Liverpool University, Suzhou, China	Hao, J., Department of Civil Engineering, Xi’an Jiaotong-Liverpool University, 111 Ren’ai Road, Suzhou Industrial Park, Suzhou, 215123, China; Chen, Z., Department of Building, Civil and Environmental Engineering, Concordia University, Montreal, Canada; Zhang, Z., Anhui Construction Engineering Real Estate Co. Ltd, Huaibei, Anhui, China; Loehlein, G., Department of Architecture, Xi’an Jiaotong-Li…	Due to the rapid pace of urbanization in China, there has been a significant increase in construction work, which has resulted in the generation of more waste. Reducing the waste at source is the most efficient way to reduce its negative impacts, and prefabrication is a construction method that does exactly that. Since prefabricated construction generates less waste compared to conventional cast-…	China; Construction waste reduction; Prefabrication; Quantifying; Uncertainty analysis; Weight and volume	Bakchan, A., Faust, K.M., Construction waste generation estimates of institutional building projects: leveraging waste hauling tickets (2019) Waste Manag, 87, pp. 301-312; Bakshan, A., Srour, I., Chehab, G., El-Fadel, M., A field based methodology for estimating waste generation rates at various stages of construction projects (2015) Resour Conserv Recycl, 100, pp. 70-80; Barbudo, A., Ayuso, J., …	Springer Science and Business Media Deutschland GmbH	Environ. Sci. Pollut. Res.	Article	Scopus
Cristiano S., Ghisellini P., D'Ambrosio G., Xue J., Nesticò A., Gonella F., Ulgiati S.	Construction and demolition waste in the Metropolitan City of Naples, Italy: State of the art, circular design, and sustainable planning opportunities	2021	Journal of Cleaner Production	6	https://www.scopus.com/inward/record.uri?eid=2-s2.0-85100429622&doi=10.1016%2fj.jclepro.2021.125856&partnerID=40&md5=c14485441195e6991c78094fa45cdb76	Department of Science and Technology, University “Parthenope”, Naples, Italy; Department of Molecular Sciences and Nanosystems, University Ca’ Foscari, Venice, Italy; Department of Environmental Sciences, Informatics and Statistics, University Ca’ Foscari, Venice, Italy; Department of Civil Engineering, University of Salerno, Italy; State Key Joint Laboratory of Environment Simulation and Polluti…	Cristiano, S., Department of Science and Technology, University “Parthenope”, Naples, Italy, Department of Molecular Sciences and Nanosystems, University Ca’ Foscari, Venice, Italy, Department of Environmental Sciences, Informatics and Statistics, University Ca’ Foscari, Venice, Italy; Ghisellini, P., Department of Science and Technology, University “Parthenope”, Naples, Italy; D'Ambrosio, G., De…	This study deals with the perspective of circular economy (CE) transition in the Construction and Demolition Waste Management (C&DWM) system of the Metropolitan City of Naples (Italy). It assesses the current building materials stored in the existing buildings and C&DW generation, composition and management, by means of public databases, i-Tree Canopy software and SWOT analysis (Strengths, Weakne…	Circular design; Circular economy; Construction and demolition waste; I-tree canopy; SWOT–TOWS analysis; Urban metabolism; Urban planning and policies	Abdulebdah, A.T., Musharavati, F., A SWOT analysis of the construction and demolition waste management practices in Qatar (2016) WIT Trans. Ecol. Environ., 210, pp. 749-759; Abood, M.M., I-Tree landscape: a case study in best practices for education and dissemination for multiple user groups (2018) DePaul Discov., 7 (1), p. 8; Altamura, P., Baiani, S., Superuse and upcycling through design: appro…
Zhao X.	Stakeholder-associated factors influencing construction and demolition waste management: A systematic review	2021	Buildings	3	https://www.scopus.com/inward/record.uri?eid=2-s2.0-85104172372&doi=10.3390%2fbuildings11040149&partnerID=40&md5=6cf5837237536a364795795cb33ddfc5	School of Engineering and Technology, Central Queensland University, Sydney Campus, 400 Kent Street, Sydney, NSW 2000, Australia	Zhao, X., School of Engineering and Technology, Central Queensland University, Sydney Campus, 400 Kent Street, Sydney, NSW 2000, Australia	Construction and demolition (C&D) activities generate a large amount of waste and have significant impacts on the environment. Thus, it is necessary to implement C&D waste management (WM), which requires the involvement of stakeholders and is influenced by a variety of factors. This study aims to undertake a systematic review of the stakeholder-associated factors influencing C&D WM. The Scopus se…	Construction; Demolition; Factor; Stakeholder; Waste management	Yuan, H., A SWOT analysis of successful construction waste management (2013) J. Clean. Prod, 39, pp. 1-8. , [CrossRef]; Jin, R., Yuan, H., Chen, Q., Science mapping approach to assisting the review of construction and demolition waste management research published between 2009 and 2018 (2019) Resour. Conserv. Recycl, 140, pp. 175-188. , [CrossRef]; Tchobanoglous, G., Eliassen, R., Theisen, H., (1…
Dos Reis G.S., Quattrone M., Ambrós W.M., Cazacliu B.G., Sampaio C.H.	Current applications of recycled aggregates from construction and demolition: A review	2021	Materials	9	https://www.scopus.com/inward/record.uri?eid=2-s2.0-85103884739&doi=10.3390%2fma14071700&partnerID=40&md5=8d8c68d6c2dc10160df105b7691d947d	Université Gustave Eiffel, MAST, GPEM, Bouguenais, F-44344, France; Biomass Technology Centre, Department of Forest Biomaterials and Technology, Swedish University of Agricultural Sciences, Umeå, SE-901 83, Sweden; Department of Construction Engineering, Escola Politécnica, University of São Paulo, São Paulo, 05508-070, Brazil; Mineral Processing Laboratory, Federal University of Rio Grande do Su…	Dos Reis, G.S., Université Gustave Eiffel, MAST, GPEM, Bouguenais, F-44344, France, Biomass Technology Centre, Department of Forest Biomaterials and Technology, Swedish University of Agricultural Sciences, Umeå, SE-901 83, Sweden; Quattrone, M., Department of Construction Engineering, Escola Politécnica, University of São Paulo, São Paulo, 05508-070, Brazil; Ambrós, W.M., Mineral Processing Labor…	A literature review comprising 163 publications published over a period of 26 years from 1992 to 2018 is presented in this paper. This review discusses the generation and recycling of construction and demolition waste (CDW) as well as its main uses as raw materials for the construction engineering sector. This review pays attention to the use of CDW aggregates for sand, pavements/roads, bricks, c…	CDW adsorbents; CDW recycling; Construction and demolition waste (CDW); Construction materials from CDW; Recycled concretes	Menegaki, M., Damigos, D., A review on current situation and challenges of construction and demolition waste management (2018) Curr. Opin. Green Sustain. Chem, 13, pp. 8-15. , [CrossRef]; Study on Resource Efficient Use of Mixed Wastes, Improving management of construction and demolition waste—Final Report (2017) Prep. Eur. Comm. DG ENV, 2, pp. 152-162. , Deloitte; Monier, V., Hesstin, M., Impéri…	MDPI AG	Mater.	Review	Scopus
Zhou A., Zhang W., Wei H., Liu T., Zou D., Guo H.	A novel approach for recycling engineering sediment waste as sustainable supplementary cementitious materials	2021	Resources, Conservation and Recycling	5	https://www.scopus.com/inward/record.uri?eid=2-s2.0-85099754341&doi=10.1016%2fj.resconrec.2021.105435&partnerID=40&md5=33e0e930ddc9eae0b48b1af3a22eee1c	School of Civil and Environmental Engineering, Harbin Institute of Technology, ShenzhenShenzhen, 518055, China; Zhongke (Guangzhou) Green Construction Materials Technology Co., Ltd, Guangzhou, 510651, China	Zhou, A., School of Civil and Environmental Engineering, Harbin Institute of Technology, ShenzhenShenzhen, 518055, China; Zhang, W., School of Civil and Environmental Engineering, Harbin Institute of Technology, ShenzhenShenzhen, 518055, China; Wei, H., School of Civil and Environmental Engineering, Harbin Institute of Technology, ShenzhenShenzhen, 518055, China; Liu, T., School of Civil and Envi…	Engineering sediment waste increases enormously with the massive utilization of underground space, which accounts for nearly 60% of the total construction and demolition waste in China. Currently, most of engineering sediment waste is transported to landfills for disposal, occupying large land resources and posing safety concern due to its excessive accumulation. Therefore, a novel and green recy…	Engineering sediment waste; Life cycle assessment; Recycling; Supplementary cementitious materials; Waste management	Benhelal, E., Zahedi, G., Shamsaei, E., Bahadori, A., Global strategies and potentials to curb CO2 emissions in cement industry (2013) J. Clean. Prod., 51, pp. 142-161; Chen, C., Habert, G., Bouzidi, Y., Jullien, A., Ventura, A., LCA allocation procedure used as an incitative method for waste recycling: an application to mineral additions in concrete (2010) Resour. Conserv. Recycl., 54 (12), pp. …	Elsevier B.V.	Resour. Conserv. Recycl.	Article	Scopus
Chen C., Liu Y.	Construction and demolition wastes in Beijing: Where they come from and where they go?	2021	Waste Management and Research	2	https://www.scopus.com/inward/record.uri?eid=2-s2.0-85097982994&doi=10.1177%2f0734242X20980819&partnerID=40&md5=f3adcefd26b721019b303e42dfade2f1	China Academy of Urban Planning and Design, Beijing, China; Key Laboratory of Urban Environment and Health, Institute of Urban Environment, Chinese Academy of Sciences, Xiamen, Fujian, China; Xiamen Key Laboratory of Urban Metabolism, Xiamen, Fujian, China	Chen, C., China Academy of Urban Planning and Design, Beijing, China; Liu, Y., Key Laboratory of Urban Environment and Health, Institute of Urban Environment, Chinese Academy of Sciences, Xiamen, Fujian, China, Xiamen Key Laboratory of Urban Metabolism, Xiamen, Fujian, China	Urbanization and related construction activities generate massive construction and demolition (C&D) waste, which poses considerable risks to the environment and human health. However, it is difficult to assess the significance of these issues without a quantitative understanding of spatial patterns of C&D waste generation (source), transportation (flow), and treatment (sink). This paper maps sour…	big data; Geographic information system; high-resolution urban grids; industrial ecology; material flow analysis; spatial analysis	AlZaghrini, N., Srour, F.J., Srour, I., Using GIS and optimization to manage construction and demolition waste: The case of abandoned quarries in Lebanon (2019) Waste Management, 95, pp. 139-149; Bergsdal, H., Brattebø, H., Bohne, R.A., Dynamic material flow analysis for Norway’s dwelling stock (2007) Building Research & Information, 35, pp. 557-570; Chen, J., The current status and suggestions f…	SAGE Publications Ltd	Waste Manage. Res.	Article	Scopus
Liang X., Lin S., Bi X., Lu E., Li Z.	Chinese construction industry energy efficiency analysis with undesirable carbon emissions and construction waste outputs	2021	Environmental Science and Pollution Research	3	https://www.scopus.com/inward/record.uri?eid=2-s2.0-85096540464&doi=10.1007%2fs11356-020-11632-z&partnerID=40&md5=12cd9a9204fd3d9f19f56b15c9533462	The Economy and Enterprise Development Institute, Sichuan University, Chengdu, 610065, China; Business School, Sichuan University, Chengdu, 610065, China	Liang, X., The Economy and Enterprise Development Institute, Sichuan University, Chengdu, 610065, China, Business School, Sichuan University, Chengdu, 610065, China; Lin, S., Business School, Sichuan University, Chengdu, 610065, China; Bi, X., Business School, Sichuan University, Chengdu, 610065, China; Lu, E., Business School, Sichuan University, Chengdu, 610065, China; Li, Z., Business School, …	As the construction industry generates more than 30% of global greenhouse gases and more than 40% of global urban waste every year, energy conservation and emission reduction has become extremely important. This study proposes an innovative output system that includes undesirable carbon dioxide and construction waste outputs. A three-stage DEA-Malmquist model is used to measure the energy efficie…	Chinese eight regions; Construction industry; Construction waste; DEA-Malmquist model; Three-stage; Total energy efficiency change	Aigner, D., Lovell, C.K., Schmidt, P., Formulation and estimation of stochastic frontier production function models (1977) J Econ, 6, pp. 21-37; Anze, Z., Yuan, Q., Research on energy efficiency evaluation and emission reduction strategy of construction industry based on DEA and improved FAA (2018) IOP Conf Series: Earth Environ Sci, 199; Charnes, A., Cooper, W.W., Rhodes, E., Measuring the effic…	Springer Science and Business Media Deutschland GmbH	Environ. Sci. Pollut. Res.	Article	Scopus
Huang Z., Ma M., Tam V.W.Y., Lang H.	Critical success factors for developing construction and demolition waste management in China	2021	Proceedings of the Institution of Civil Engineers: Engineering Sustainability	1	https://www.scopus.com/inward/record.uri?eid=2-s2.0-85117686500&doi=10.1680%2fjensu.20.00053&partnerID=40&md5=2ee61bc5e7d2923ce70b18686b73e94e	Chongqing University of Science and Technology, Chongqing, China; School of Built Environment, Western Sydney University, Penrith, NSW, Australia	Huang, Z., Chongqing University of Science and Technology, Chongqing, China; Ma, M., School of Built Environment, Western Sydney University, Penrith, NSW, Australia; Tam, V.W.Y., School of Built Environment, Western Sydney University, Penrith, NSW, Australia; Lang, H., Chongqing University of Science and Technology, Chongqing, China	In recent years, rapid urbanisation has caused a large volume of construction and demolition waste in China. Although China has introduced some documents and policies to manage the waste, these documents are not operable or detailed enough to guide the practice further. It is of great importance to analyse critical success factors (CSFs) that could contribute to the successful development of cons…	circular economy; management	(2018) People's Republic of China: Construction and Demolition Waste Management and Recycling, , People's Republic of China Ministry of Housing and Urban-Rural Development and the Asian Development Bank, Hong Kong, China; Akhtar, A., Sarmah, A.K., Construction and demolition waste generation and properties of recycled aggregate concrete: A global perspective (2018) Journal of Cleaner Production, …	ICE Publishing	Proc. Inst. Civ. Eng.Eng. Sustain.	Article	Scopus
Bogoviku L., Waldmann D.	Modelling of mineral construction and demolition waste dynamics through a combination of geospatial and image analysis	2021	Journal of Environmental Management	1	https://www.scopus.com/inward/record.uri?eid=2-s2.0-85100106459&doi=10.1016%2fj.jenvman.2020.111879&partnerID=40&md5=a99bf64598ed6a8c57c00244b89f524a	Department of Engineering, Faculty of Science, Technology and Medicine, University of Luxembourg, Maison du Nombre, 6, Avenue de la FonteEsch-sur-Alzette L-4369, Luxembourg	Bogoviku, L., Department of Engineering, Faculty of Science, Technology and Medicine, University of Luxembourg, Maison du Nombre, 6, Avenue de la FonteEsch-sur-Alzette L-4369, Luxembourg; Waldmann, D., Department of Engineering, Faculty of Science, Technology and Medicine, University of Luxembourg, Maison du Nombre, 6, Avenue de la FonteEsch-sur-Alzette L-4369, Luxembourg	As the construction sector is shifting towards circular economy models, the role of mineral construction materials as main waste fraction in terms of volumes is crucial. A characterization of this mineral stock, as well as the waste derived from it is decisive in ensuring the application of the best practices of circular economy. This paper describes a methodology for assessing the mineral buildi…	Circular economy; Concrete recycling; Construction and demolition waste (CDW); Geospatial analysis; Material stock quantification	Administration du cadastre et de la topographie, La plate-forme de données luxembourgeoise - LiDAR 2019 https://data.public.lu/fr/datasets/lidar-2019-modele-numerique-de-la-surface-mns/, [Online]. Available: (Accessed 25 June 2020); Administration du cadastre et de la topographie, La plate-forme de données luxembourgeoise https://data.public.lu/fr/organizations/administration-du-cadastre-et-de-la…	Academic Press	J. Environ. Manage.	Article	Scopus
L. S. Ferreira R., A. S. Anjos M., Maia C., Pinto L., R. G. de Azevedo A., de Brito J.	Long-term analysis of the physical properties of the mixed recycled aggregate and their effect on the properties of mortars	2021	Construction and Building Materials	7	https://www.scopus.com/inward/record.uri?eid=2-s2.0-85097777459&doi=10.1016%2fj.conbuildmat.2020.121796&partnerID=40&md5=877b51da5c23b3156d952599a4c48767	Federal Institute of Education, Science and Technology of Pernambuco, Civil Construction Department, Pesqueira, 55200-000, Brazil; Federal Institute of Education, Science and Technology of Paraíba, Civil Construction Department, 58015-435, João Pessoa, Brazil, and PEC at the Federal University of Rio Grande do Norte59078-970, Brazil; CERIS, Instituto Superior Técnico, University of Lisbon, Av. Ro…	L. S. Ferreira, R., Federal Institute of Education, Science and Technology of Pernambuco, Civil Construction Department, Pesqueira, 55200-000, Brazil; A. S. Anjos, M., Federal Institute of Education, Science and Technology of Paraíba, Civil Construction Department, 58015-435, João Pessoa, Brazil, and PEC at the Federal University of Rio Grande do Norte59078-970, Brazil; Maia, C., CERIS, Instituto…	The use of mixed recycled aggregates (MRA) for the production of cementitious materials is still limited due to the high heterogeneity of the rubble sources and the lack of specific regulations, which contributes to maintaining the problems associated with the management of construction and demolition waste (CDW) in recycling plants. Therefore, this paper investigates the influence and effects of…	Construction and demolition waste; Fine recycled aggregates; Rendering mortars; Reproducibility; Statistical analysis	Thongkamsuk, P., Sudasna, K., Tondee, T., Waste generated in high-rise buildings construction: A current situation in Thailand (2017) Energy Procedia, 138, pp. 411-416; Turkyilmaz, A., Guney, M., Karaca, F., Bagdatkyzy, Z., Sandybayeva, A., Sirenova, G., (2019), A Comprehensive Construction and Demolition Waste Management Model using PESTEL and 3R for Construction Companies Operating in Central A…	Elsevier Ltd	Constr Build Mater	Article	Scopus
Lv H., Li Y., Yan H.-B., Wu D., Shi G., Xu Q.	Examining construction waste management policies in mainland China for potential performance improvements	2021	Clean Technologies and Environmental Policy	1	https://www.scopus.com/inward/record.uri?eid=2-s2.0-85096843849&doi=10.1007%2fs10098-020-01984-y&partnerID=40&md5=5fc2d06efecd0aca520d93e658cb4e82	School of Economics and Management, Beihang University, Xueyuan Road No. 37, Haidian District, Beijing, 100191, China; School of Business, East China University of Science and Technology, Meilong Road No. 130, Shanghai, 200237, China; Transport Planning and Research Institute, Ministry of Transport, Building 2, 6A Shuguangxili, Beijing, 100028, China; Department of Civil and Environmental Enginee…	Lv, H., School of Economics and Management, Beihang University, Xueyuan Road No. 37, Haidian District, Beijing, 100191, China; Li, Y., School of Economics and Management, Beihang University, Xueyuan Road No. 37, Haidian District, Beijing, 100191, China; Yan, H.-B., School of Business, East China University of Science and Technology, Meilong Road No. 130, Shanghai, 200237, China; Wu, D., Transport…	Abstract: Construction waste typically accounts for roughly 30% of municipal solid waste and thus poses a great challenge to government authorities in almost all cities around the world, especially those in developing counties. To promote the adoption of circular economy and improve construction waste management performance in China’s construction and demolition waste industry, a policy analysis …	Construction waste management; Governance system; Mainland china; Policy analysis; Waste management chain; Waste management hierarchy	Ajayi, S.O., Oyedele, L.O., Policy imperatives for diverting construction waste from landfill: experts’ recommendations for UK policy expansion (2017) J Clean Prod, 147, pp. 57-65; Ashford, S.A., Visvanathan, C., Husain, N., Chomsurin, C., Design and construction of engineered municipal solid waste landfills in Thailand (2000) Waste Manag Res, 18 (5), pp. 462-470; (2015) Guidelines for the Constr…	Springer Science and Business Media Deutschland GmbH	Clean Technol. Environ. Policy	Article	Scopus
Umar U.A., Shafiq N., Ahmad F.A.	A case study on the effective implementation of the reuse and recycling of construction & demolition waste management practices in Malaysia	2021	Ain Shams Engineering Journal	6	https://www.scopus.com/inward/record.uri?eid=2-s2.0-85089000359&doi=10.1016%2fj.asej.2020.07.005&partnerID=40&md5=2040792ab8d88da7a41ed9c4818585d0	Department of Civil and Environmental Engineering, Faculty of Engineering, Universiti Teknologi PETRONAS, Malaysia	Umar, U.A., Department of Civil and Environmental Engineering, Faculty of Engineering, Universiti Teknologi PETRONAS, Malaysia; Shafiq, N., Department of Civil and Environmental Engineering, Faculty of Engineering, Universiti Teknologi PETRONAS, Malaysia; Ahmad, F.A., Department of Civil and Environmental Engineering, Faculty of Engineering, Universiti Teknologi PETRONAS, Malaysia	This paper presents a case study on the implementation of the construction and demolition waste management practices in the Malaysian construction sector. The scope was limited to the housing and high-rise buildings. Characterization of reuse and recycling potential was done using descriptive statistics. It is estimated that the waste generated by the housing sector is approximately 16% of the gr…	Construction and demolition waste; Embodied energy; Malaysian construction industry; Reuse and recycling potential; Waste management practices	Afroz, R., Masud, M.M., Using a contingent valuation approach for improved solid waste management facility: Evidence from Kuala Lumpur, Malaysia (2011) Waste Manage, 31 (4), pp. 800-808; Aibinu, A.A., Jagboro, G.O., The effects of construction delays on project delivery in the Nigerian construction industry (2002) Int J Project Manage, 20 (8), pp. 593-599; Al-Ansari, N., Locating landfills in an …	Ain Shams University	Ain Shams Eng. J.	Article	Scopus
Coskuner G., Jassim M.S., Zontul M., Karateke S.	Application of artificial intelligence neural network modeling to predict the generation of domestic, commercial and construction wastes	2021	Waste Management and Research	9	https://www.scopus.com/inward/record.uri?eid=2-s2.0-85086869598&doi=10.1177%2f0734242X20935181&partnerID=40&md5=c70ec9af7e12ddf32d889b5ed037ae1d	Department of Chemical Engineering, College of Engineering, University of Bahrain, Bahrain; Department of Computer Engineering, Faculty of Engineering and Architecture, Istanbul Arel University, Turkey; Department of Mathematics and Computer Science, Faculty of Science and Letters, Istanbul Arel University, Turkey	Coskuner, G., Department of Chemical Engineering, College of Engineering, University of Bahrain, Bahrain; Jassim, M.S., Department of Chemical Engineering, College of Engineering, University of Bahrain, Bahrain; Zontul, M., Department of Computer Engineering, Faculty of Engineering and Architecture, Istanbul Arel University, Turkey; Karateke, S., Department of Mathematics and Computer Science, Fa…	Reliable prediction of municipal solid waste (MSW) generation rates is a significant element of planning and implementation of sustainable solid waste management strategies. In this study, the multi-layer perceptron artificial neural network (MLP-ANN) is applied to verify the prediction of annual generation rates of domestic, commercial and construction and demolition (C&amp;D) wastes from the ye…	artificial neural network; Bahrain; landfill; multi-layer perceptron; municipal solid waste; predictive modeling; trend analysis	Abbasi, M., El Hanandeh, A., Forecasting municipal solid waste generation using artificial intelligence modelling approaches (2016) Waste Management, 56, pp. 13-22; Abbasi, M., Rastgoo, M.N., Nakisa, B., Monthly and seasonal modeling of municipal waste generation using radial basis function neural network (2019) Environmental Progress & Sustainable Energy, 38, pp. 1-10; Abdoli, M.A., Nezhad, M.F.…	SAGE Publications Ltd	Waste Manage. Res.	Article	Scopus
Ding Z., Liu R., Wang Y., Tam V.W., Ma M.	An agent-based model approach for urban demolition waste quantification and a management framework for stakeholders	2021	Journal of Cleaner Production	2	https://www.scopus.com/inward/record.uri?eid=2-s2.0-85095605510&doi=10.1016%2fj.jclepro.2020.124897&partnerID=40&md5=087836732ecb4110208da4f2f8cee871	Department of Construction Management and Real Estate, College of Civil Engineering, Shenzhen University, Shenzhen, 518060, China; Sino-Australia Joint Research Center in BIM and Smart Construction, Shenzhen University, Shenzhen, China; Key Laboratory of Coastal Urban Resilient Infrastructures (MOE), Shenzhen University, Shenzhen, China; Shenzhen Construction Science and Technology Promotion Cent…	Ding, Z., Department of Construction Management and Real Estate, College of Civil Engineering, Shenzhen University, Shenzhen, 518060, China, Sino-Australia Joint Research Center in BIM and Smart Construction, Shenzhen University, Shenzhen, China, Key Laboratory of Coastal Urban Resilient Infrastructures (MOE), Shenzhen University, Shenzhen, China; Liu, R., Department of Construction Management an…	Along with the rapid growth in construction industry, quantity of construction and demolition (C&D) waste has increased significantly in recent decades. Demolition waste (DW) is identified as one significant stream of C&D waste and it is vital to obtain reliable information of the waste quantity. However, the data of C&D waste generation in China is still insufficient. In this study, an agent-bas…	Agent-based modelling; Construction and demolition waste; Demolition waste; Demolition waste management	Abdelhamid, M.S., Assessment of different construction and demolition waste management approaches (2014) HBRC Journal, 10, pp. 317-326; Akhtar, A., Sarmah, A.K., Construction and demolition waste generation and properties of recycled aggregate concrete: a global perspective (2018) J. Clean. Prod., 186, pp. 262-281; Akopov, A.S., Beklaryan, L.A., Saghatelyan, A.K., Agent-based modelling for ecolog…	Elsevier Ltd	J. Clean. Prod.	Article	Scopus
Lu W., Bao Z., Lee W.M.W., Chi B., Wang J.	An analytical framework of “zero waste construction site”: Two case studies of Shenzhen, China	2021	Waste Management	7	https://www.scopus.com/inward/record.uri?eid=2-s2.0-85099023201&doi=10.1016%2fj.wasman.2020.12.029&partnerID=40&md5=022c7b1b669e684f8480b359b2a1df14	Department of Real Estate and Construction, Faculty of Architecture, University of Hong Kong, Pokfulam, Hong Kong; Faculty of Built Environment, University of New South Wales, Sydney, Australia; College of Civil Engineering, Shenzhen University, Shenzhen, China	Lu, W., Department of Real Estate and Construction, Faculty of Architecture, University of Hong Kong, Pokfulam, Hong Kong; Bao, Z., Department of Real Estate and Construction, Faculty of Architecture, University of Hong Kong, Pokfulam, Hong Kong; Lee, W.M.W., Department of Real Estate and Construction, Faculty of Architecture, University of Hong Kong, Pokfulam, Hong Kong; Chi, B., Faculty of Buil…	Around the global construction industry, there is an emerging trend to pursue a “zero-waste” goal at the site level, but little is known about it. This paper aims to shed insights on the waste management concept of “zero waste construction site” by delineating its meaning, system boundary, assessment period, and operation strategies, which are further formulated in an analytical framework. Owing …	Construction and demolition waste; Construction waste management; Net zero building; Zero waste site	Abergel, T., Dean, B., Dulac, J., Towards a zero-emission, efficient, and resilient buildings and construction sector: Global Status Report 2017 (2017), Paris, France UN Environment and International Energy Agency; Anderson, G., (1993), Fundamentals of educational research (pp. 152–160); Bao, Z., Lee, W.M., Lu, W., Implementing on-site construction waste recycling in Hong Kong: Barriers and facil…	Elsevier Ltd	Waste Manage.	Article	Scopus
Nagalli A.	Estimation of construction waste generation using machine learning	2021	Proceedings of Institution of Civil Engineers: Waste and Resource Management	2	https://www.scopus.com/inward/record.uri?eid=2-s2.0-85101490034&doi=10.1680%2fjwarm.20.00019&partnerID=40&md5=b1590b2e9fd90c875153ae74e90d95ec	Department of Civil Construction, The Federal University of Technology - Paraná (UTFPR), Curitiba, Paraná, Brazil	Nagalli, A., Department of Civil Construction, The Federal University of Technology - Paraná (UTFPR), Curitiba, Paraná, Brazil	The estimation of construction and demolition waste is a difficult task, because it depends on technical, cultural and geometric variables of the buildings. Machine learning has been increasingly used in the construction industry, because it combines the calculation of large amounts of data with the difficulty of describing or understanding construction techniques related to human behaviour. This…	Buildings, structures & design; Demolition; Waste management & disposal	Abbasi, M., Hanandeh, A.E., Forecasting municipal solid waste generation using artificial intelligence modelling approaches (2016) Waste Management, 56, pp. 13-22; Abdoli, M.A., Falah, N.M., Salehi, S.R., Behboudian, S., Longterm forecasting of solid waste generation by the artificial neural networks (2012) Environmental Progress & Sustainable Energy, 31 (4), pp. 628-636; Akanbi, L.A., Oyedele, A…	ICE Publishing	Proc. Inst. Civ. Eng. Waste Resour. Manag.	Article	Scopus
Spišáková M., Mésároš P., Mandi?ák T.	Construction waste audit in the framework of sustainable waste management in construction projects—case study	2021	Buildings	4	https://www.scopus.com/inward/record.uri?eid=2-s2.0-85100842817&doi=10.3390%2fbuildings11020061&partnerID=40&md5=36e15e4a8d1261f44e62bfcf3c6fec85	Faculty of Civil Engineering, Technical University of Košice, Vysokoškolská 4, Košice, 042 00, Slovakia	Spišáková, M., Faculty of Civil Engineering, Technical University of Košice, Vysokoškolská 4, Košice, 042 00, Slovakia; Mésároš, P., Faculty of Civil Engineering, Technical University of Košice, Vysokoškolská 4, Košice, 042 00, Slovakia; Mandi?ák, T., Faculty of Civil Engineering, Technical University of Košice, Vysokoškolská 4, Košice, 042 00, Slovakia	The issue of sustainability has long been the subject of interest in architecture engineering and the construction sector. All three aspects of sustainability—economic, environmental, and social— can be affected through appropriate construction waste management. Construction and demolition waste (CDW) is one of the largest worldwide waste streams, therefore, it is given great attention by all sta…	Comparison; Construction; Construction and demolition waste; Costs; Demolition; Pre-renovation audit; Renovation; Waste audit; Waste disposal	(2012) Strategy for the Sustainable Competitiveness of the Construction Sector and Its Enterprises, , European Commission. Communication from the Commission to the European Parliament and the Council: Brussels, Belgium; Jin, R., Yuan, H., Chen, Q., Science mapping approach to assisting the review of construction and demolition waste management research published between 2009 and 2018 (2019) Resou…	MDPI AG	Buildings	Article	Scopus
Solouki A., Viscomi G., Tataranni P., Sangiorgi C.	Preliminary evaluation of cement mortars containing waste silt optimized with the design of experiments method	2021	Materials	2	https://www.scopus.com/inward/record.uri?eid=2-s2.0-85099763008&doi=10.3390%2fma14030528&partnerID=40&md5=61ddd86da86509a0dbd2c10ab46f0620	Department of Civil, Chemical, Environmental and Materials Engineering, University of Bologna, Bologna, 40136, Italy; S.A.P.A.B.A. srl (Società Anonima Prodotti Asfaltico Bituminosi Affini), Pontecchio Marconi40037, Italy	Solouki, A., Department of Civil, Chemical, Environmental and Materials Engineering, University of Bologna, Bologna, 40136, Italy, S.A.P.A.B.A. srl (Società Anonima Prodotti Asfaltico Bituminosi Affini), Pontecchio Marconi40037, Italy; Viscomi, G., S.A.P.A.B.A. srl (Società Anonima Prodotti Asfaltico Bituminosi Affini), Pontecchio Marconi40037, Italy; Tataranni, P., Department of Civil, Chemical,…	Every year, up to 3 billion tons of non-renewable natural aggregates are demanded by the construction sector and approximately 623 million tons of waste (mining and quarrying) was produced in 2018. Global efforts have been made to reduce the number of virgin aggregates used for construction and infrastructure sectors. According to the revised waste framework directive in Europe, recycling at leas…	Aggregate recycling; Cement mortar; DOE; Mixture design; Quarry waste; Waste silt	Council Directive 1999/31/EC of 26 April 1999 on the landfill of waste (1999) Off. J. Eur. Communities, 182, pp. 1-19. , European Commission; A Sustainable Industry for a Sustainable Europe. Annual Review. 2020, , https://uepg.eu/mediatheque/media/UEPG-AR20192020_V13_(03082020)_spreads.pdf, European Union; UEPG-European Aggregates Association. (accessed on 12 December 2020); (2020) Generation of …	MDPI AG	Mater.	Article	Scopus
Amine Laadila M., LeBihan Y., Caron R.-F., Vaneeckhaute C.	Construction, renovation and demolition (CRD) wastes contaminated by gypsum residues: Characterization, treatment and valorization	2021	Waste Management	3	https://www.scopus.com/inward/record.uri?eid=2-s2.0-85097587166&doi=10.1016%2fj.wasman.2020.11.031&partnerID=40&md5=00c674ccd9754caaffa44f68deb03e1a	BioEngine, Research Team on Green Process Engineering and Biorefineries, Chemical Engineering Department, Laval University, 1065 avenue de la Médecine, Québec, QC G1V0A6, Canada; Investissement Québec-CRIQ, 333 Rue Franquet, Québec, QC G1P 4C7, Canada	Amine Laadila, M., BioEngine, Research Team on Green Process Engineering and Biorefineries, Chemical Engineering Department, Laval University, 1065 avenue de la Médecine, Québec, QC G1V0A6, Canada, Investissement Québec-CRIQ, 333 Rue Franquet, Québec, QC G1P 4C7, Canada; LeBihan, Y., Investissement Québec-CRIQ, 333 Rue Franquet, Québec, QC G1P 4C7, Canada; Caron, R.-F., Investissement Québec-CRIQ…	Management of wastes resulting from construction, renovation and demolition (CRD) activities has become an important challenge for scientists. The recovery of gypsum residues from CRD waste is one of the solutions to minimize the impact of CRD operations on the environment. This review discusses the characteristics of CRD waste, different treatment and valorization methods for both CRD waste and …	CRD waste; Decontamination; Gypsum; Particle size separation; Recycling; Valorization	Agrawal, N., Verma, P., Shahi, S.K., Degradation of polycyclic aromatic hydrocarbons (phenanthrene and pyrene) by the ligninolytic fungi Ganoderma lucidum isolated from the hardwood stump (2018) Bioresour. Bioprocess., 5, p. 11; Ahmed, A., Ugai, K., Environmental effects on durability of soil stabilized with recycled gypsum (2011) Cold Reg. Sci. Technol., 66, pp. 84-92; Ai-ling, L., Research deve…	Elsevier Ltd	Waste Manage.	Review	Scopus
Ahmed R.R., Zhang X.	Multi-stage network-based two-type cost minimization for the reverse logistics management of inert construction waste	2021	Waste Management	7	https://www.scopus.com/inward/record.uri?eid=2-s2.0-85097104486&doi=10.1016%2fj.wasman.2020.11.004&partnerID=40&md5=21f01ffb2ccdf59060c50f7a27bd5e16	Department of Civil and Environmental Engineering, The Hong Kong University of Science and Technology, Clear Water Bay, Kowloon, Hong Kong	Ahmed, R.R., Department of Civil and Environmental Engineering, The Hong Kong University of Science and Technology, Clear Water Bay, Kowloon, Hong Kong; Zhang, X., Department of Civil and Environmental Engineering, The Hong Kong University of Science and Technology, Clear Water Bay, Kowloon, Hong Kong	The growing concerns for achieving sustainability has gained much attention from waste management experts with particular focus on reverse logistics, as it supports concepts like circular economy, material recovery, and improved environmental performances. This paper describes a multi-stage network-based model to minimize the overall cost for the reverse logistics management of inert construction…	Construction waste; Cost minimization; Network optimization; Reverse logistics	Amin, S.H., Zhang, G., A multi-objective facility location model for closed-loop supply chain network under uncertain demand and return (2013) Appl. Math. Model., 37, pp. 4165-4176; Audit Commission Report, Management of Construction and demolition materials (2002), https://www.aud.gov.hk/, accessed 20 April 2019; Bailis, R., Ezzati, M., Kammen, D.M., Mortality and greenhouse gas impacts of bioma…	Elsevier Ltd	Waste Manage.	Article	Scopus
Domingo N., Batty T.	Construction waste modelling for residential construction projects in New Zealand to enhance design outcomes	2021	Waste Management	1	https://www.scopus.com/inward/record.uri?eid=2-s2.0-85095995682&doi=10.1016%2fj.wasman.2020.10.010&partnerID=40&md5=239378e32dd8f617713bda8bcba8b1da	School of Built Environment, Massey University, Albany, Auckland, 0632, New Zealand	Domingo, N., School of Built Environment, Massey University, Albany, Auckland, 0632, New Zealand; Batty, T., School of Built Environment, Massey University, Albany, Auckland, 0632, New Zealand	Construction waste generation is a crucial issue in the construction industry worldwide which gives significant negative impact towards the environment, economy and society. New Zealand (NZ) is no exception with the construction industry being responsible for up to 50% of landfill waste. The quantification of construction waste generation is critically important to manage its negative impacts eff…	Construction waste; Residential construction; Waste minimisation; Waste quantification; Waste ratio	Ajayi, S.O., Oyedele, L.O., Critical design factors for minimising waste in construction projects: A structural equation modelling approach (2018) Resour. Conserv. Recycl., 137, pp. 302-313; Al-Salem, S.M., Al-Nasser, A., Al-Dhafeeri, A.T., Multi-variable regression analysis for the solid waste generation in the State of Kuwait (2018) Process Saf. Environ. Protect., 119, pp. 172-180; Bakshan, A.,…	Elsevier Ltd	Waste Manage.	Article	Scopus
Lou E.C.W., Lee A., Welfle A.J., Abdullahi A.L.	Testing the Nexus between C&D waste management strategies & GHG emission performances: The case of UK student accommodation refurbishment projects	2021	Journal of Building Engineering		https://www.scopus.com/inward/record.uri?eid=2-s2.0-85092899971&doi=10.1016%2fj.jobe.2020.101812&partnerID=40&md5=928d5808a11d1ce41d29b878fa8627c8	Department of Engineering, John Dalton Building, Manchester Metropolitan University, United Kingdom; School of Science, Engineering & Environment, Maxwell Building, University of Salford, United Kingdom; Tyndall Centre for Climate Change Research, Pariser Building, Department of Mechanical, Aerospace and Civil Engineering, University of Manchester, United Kingdom; Kano University of Science and T…	Lou, E.C.W., Department of Engineering, John Dalton Building, Manchester Metropolitan University, United Kingdom; Lee, A., School of Science, Engineering & Environment, Maxwell Building, University of Salford, United Kingdom; Welfle, A.J., Tyndall Centre for Climate Change Research, Pariser Building, Department of Mechanical, Aerospace and Civil Engineering, University of Manchester, United Kingd…	All governments, industry sectors and societies each have a pivotal role to play if we are to mitigate anthropogenic climate change. For the construction industry, limiting emissions and addressing issues of sustainability is not just important for reducing the environmental impacts of the sector, but is simply good practice. This research investigates the nexus between the generation and managem…	Greenhouse gas; Refurbishment; Student accommodation; Sustainability management; Waste management	UNFCCC, Kyoto Protocol to the United Nations Framework Convention on Climate Change (1998), Kyoto United Nations; UNFCCC, Paris Agreement (2015), United Nations Bonn; European Commission, Best Environmental Management Practice for the Building and Construction Sector (2012), European Union Brussels; UKGBC, Climate Change (2020), https://www.ukgbc.org/climate-change/, UK Green Building Council Lon…	Elsevier Ltd	J. Build. Eng.	Article	Scopus
Xu J., Ye M., Lu W., Bao Z., Webster C.	A four-quadrant conceptual framework for analyzing extended producer responsibility in offshore prefabrication construction	2021	Journal of Cleaner Production	4	https://www.scopus.com/inward/record.uri?eid=2-s2.0-85092477042&doi=10.1016%2fj.jclepro.2020.124540&partnerID=40&md5=9b411b047e7ec96a845fcf7a1f2591c7	Department of Real Estate and Construction, The University of Hong Kong, Pokfulam, Hong Kong, Hong Kong; School of Economics and Management, Southwest Jiaotong University, Chengdu, Sichuan, China; Faculty of Architecture, The University of Hong Kong, Hong Kong	Xu, J., Department of Real Estate and Construction, The University of Hong Kong, Pokfulam, Hong Kong, Hong Kong; Ye, M., School of Economics and Management, Southwest Jiaotong University, Chengdu, Sichuan, China; Lu, W., Department of Real Estate and Construction, The University of Hong Kong, Pokfulam, Hong Kong, Hong Kong; Bao, Z., Department of Real Estate and Construction, The University of Ho…	Prefabrication has been widely advocated as a green production strategy to minimize the adverse environmental impacts of construction. Amid economic globalization, prefabricated construction materials are commonly sourced offsite and even offshore. As an issue emerging alongside offshore prefabrication, extended producer responsibility (EPR) is yet to be clearly identified, allocated, and impleme…	Construction waste management; Design thinking; Extended producer responsibility; Offshore prefabrication construction	Acree Guggemos, A., Horvath, A., Strategies of extended producer responsibility for buildings (2003) J. Infrastruct. Syst., 9 (2), pp. 65-74; Anderson, G., Anderson, G.J., Arsenault, N., (1998) Fundamentals of Educational Research, , Psychology Press; Aron, R., Singh, J., Getting offshoring right (2005) Harv. Bus. Rev., 83, pp. 135-143; Atasu, A., Subramanian, R., Extended producer responsibility…	Elsevier Ltd	J. Clean. Prod.	Article	Scopus
Tazi N., Idir R., Ben Fraj A.	Towards achieving circularity in residential building materials: Potential stock, locks and opportunities	2021	Journal of Cleaner Production	2	https://www.scopus.com/inward/record.uri?eid=2-s2.0-85092442400&doi=10.1016%2fj.jclepro.2020.124489&partnerID=40&md5=e4f2cc95232f77e64afed5142d24c19e	Cerema. DIMA Project Team, 120. Rue de Paris, BP 216, Sourdun, Provins CEDEX, 77487, France	Tazi, N., Cerema. DIMA Project Team, 120. Rue de Paris, BP 216, Sourdun, Provins CEDEX, 77487, France; Idir, R., Cerema. DIMA Project Team, 120. Rue de Paris, BP 216, Sourdun, Provins CEDEX, 77487, France; Ben Fraj, A., Cerema. DIMA Project Team, 120. Rue de Paris, BP 216, Sourdun, Provins CEDEX, 77487, France	The 21st century globalization and growth are being accompanied by a tremendous use of residential building materials and has increased the demand for aggregates in concrete-based materials. In the context of France, natural aggregate quarries are dispatched throughout the various regions and generally seem to satisfy the need for aggregates in residential construction. Such however is not the ca…	Circular economy; Construction & demolition wastes (C&DW); Material flow analysis (MFA); Recycled aggregates concrete; Residential building materials; Waste management	A Jalil, E.E., Grant, D.B., Nicholson, J.D., Deutz, P., Reverse logistics in household recycling and waste systems: a symbiosis perspective (2016) Supply Chain Manag.: Int. J., 21, pp. 245-258; Ademe, Translated from French: French regional waste prevention and management plan (plan rÉgional de prÉvention et de gestion des dÉchets (prpgd)) (2016), https://www.ademe.fr/sites/default/files/assets/d…	Elsevier Ltd	J. Clean. Prod.	Article	Scopus
Yazdani M., Kabirifar K., Frimpong B.E., Shariati M., Mirmozaffari M., Boskabadi A.	Improving construction and demolition waste collection service in an urban area using a simheuristic approach: A case study in Sydney, Australia	2021	Journal of Cleaner Production	48	https://www.scopus.com/inward/record.uri?eid=2-s2.0-85091986433&doi=10.1016%2fj.jclepro.2020.124138&partnerID=40&md5=1122052f7dfe9dcb58463d60ecd74603	Faculty of Built Environment, University of New South Wales, Sydney, Australia; Institute of Research and Development, Duy Tan University, Da Nang, 550000, Viet Nam; Department of Industrial Manufacturing and Systems Engineering, The University of Texas at Arlington, Arlington, TX, United States; Department of Finance and Management Science, Carson College of Business, Washington State University…	Yazdani, M., Faculty of Built Environment, University of New South Wales, Sydney, Australia; Kabirifar, K., Faculty of Built Environment, University of New South Wales, Sydney, Australia; Frimpong, B.E., Faculty of Built Environment, University of New South Wales, Sydney, Australia; Shariati, M., Institute of Research and Development, Duy Tan University, Da Nang, 550000, Viet Nam; Mirmozaffari, M…	Urbanization and population growth have resulted in a significant increase in the amount of generated construction and demolition (C&D) waste worldwide. Improper C&D waste management has led to a tremendous landfilled C&D waste, which has placed a great concern over its adverse impacts on the environment and natural resources. Appropriate C&D waste recycling mechanism as a remedial action saves o…	Construction and Demolition waste; Genetic algorithm; Routing; Simheuristic; Waste collection	Ajayi, S.O., Oyedele, L.O., Policy imperatives for diverting construction waste from landfill: experts’ recommendations for UK policy expansion (2017) J. Clean. Prod., 147, pp. 57-65; Akbarzadeh Bengar, H., Shahmansouri, A.A., Sabet, N.A.Z., Kabirifar, K., Tam, V.W., Impact of elevated temperatures on the structural performance of recycled rubber concrete: experimental and mathematical modeling (…	Elsevier Ltd	J. Clean. Prod.	Article	Scopus
Verhagen T.J., Sauer M.L., Voet E., Sprecher B.	Matching demolition and construction material flows, an urban mining case study	2021	Sustainability (Switzerland)	2	https://www.scopus.com/inward/record.uri?eid=2-s2.0-85100158788&doi=10.3390%2fsu13020653&partnerID=40&md5=d56422fb2c3db4765a2f6c3f872410eb	Institute of Environmental Sciences, Leiden University, Leiden, 2333 CC, Netherlands; Leiden Municipality, Leiden, 2333 CW, Netherlands	Verhagen, T.J., Institute of Environmental Sciences, Leiden University, Leiden, 2333 CC, Netherlands; Sauer, M.L., Leiden Municipality, Leiden, 2333 CW, Netherlands; Voet, E., Institute of Environmental Sciences, Leiden University, Leiden, 2333 CC, Netherlands; Sprecher, B., Institute of Environmental Sciences, Leiden University, Leiden, 2333 CC, Netherlands	The recycling of demolition waste is essential to lower the construction sectors primary material demand, responsible for 50% of the global primary material consumption. Almost all demolition waste is used as filler material for the construction of roads, preventing further reuse or recycling after this application. The built environment generates considerable annual material in-and outflows. How…	Circular economy policy; GIS; Urban mining	(2016) Global Material Flows and Resource Productivity, , www.resourcepanel.org/file/423/download?token=Av9xJsGS, International Resource Panel. (accessed on 1 November 2020); (2017) Global Status Report 2017, , https://www.worldgbc.org/sites/default/files/UNEP%20188_GABC_en%20%28web%29.pdf, United Nations Environment. (accessed on 1 November 2020); (2014) Resource Efficiency in the Building Secto…	MDPI	Sustainability	Article	Scopus
Wang G., Krzywda D., Kondrashev S., Vorona-Slivinskaya L.	Recycling and upcycling in the practice of waste management of construction giants	2021	Sustainability (Switzerland)	2	https://www.scopus.com/inward/record.uri?eid=2-s2.0-85099479243&doi=10.3390%2fsu13020640&partnerID=40&md5=f4cee15689b51a528748a6d59a8952c7	College of Life Science, Harbin Institute of Technology, Harbin, 610056, China; Faculty of Management, Czestochowa University of Technology, Czestochowa, 42201, Poland; Department of Chemistry, Sechenov First Moscow State Medical University, Moscow, 119991, Russian Federation; Department of Construction Technology, Saint Petersburg State University of Architecture and Civil Engineering (SPbGASU),…	Wang, G., College of Life Science, Harbin Institute of Technology, Harbin, 610056, China; Krzywda, D., Faculty of Management, Czestochowa University of Technology, Czestochowa, 42201, Poland; Kondrashev, S., Department of Chemistry, Sechenov First Moscow State Medical University, Moscow, 119991, Russian Federation; Vorona-Slivinskaya, L., Department of Construction Technology, Saint Petersburg St…	The purpose of this study was to assess the impact of recycling and upcycling technologies on the level of efficiency of large construction companies in the context of waste management practice. The research methodology was based on regression analysis and factorial analysis of variance. Based on the assessment of waste management efficiency in the context of recycling (upcycling), the positive d…	Circular economy; Construction; Construction waste; Recycling; Sustainable development	Abramov, A.V., Vorona-Slivinskaya, L.H., Kusraeva, O.S., Recycling of industrial waste (2012) Risk Manag. Probl. Technosphere, 2, pp. 84-87; Afshari, A.R., Górecki, J., Circular Economy in Construction Sector (2019) BGJ Consult, 1, pp. 15-44; Wang, X., Yu, R., Shui, Z., Song, Q., Liu, Z., Liu, Z., Wu, S., Optimized treatment of recycled construction and demolition waste in developing sustainable …	MDPI	Sustainability	Article	Scopus
Shooshtarian S., Maqsood T., Wong P.S.P., Khalfan M., Yang R.J.	Extended producer responsibility in the Australian construction industry	2021	Sustainability (Switzerland)	4	https://www.scopus.com/inward/record.uri?eid=2-s2.0-85099409396&doi=10.3390%2fsu13020620&partnerID=40&md5=b084bc50015ee67c24febfd5bcfc9b83	School of Property, Construction and Project Management, RMIT University, Melbourne, VIC 3000, Australia	Shooshtarian, S., School of Property, Construction and Project Management, RMIT University, Melbourne, VIC 3000, Australia; Maqsood, T., School of Property, Construction and Project Management, RMIT University, Melbourne, VIC 3000, Australia; Wong, P.S.P., School of Property, Construction and Project Management, RMIT University, Melbourne, VIC 3000, Australia; Khalfan, M., School of Property, Con…	With the COVID-19 outbreak across the world, policymakers and authorities have realised that they cannot solve the emerging issues using conventional policies and practices. COVID-19 has severely affected many industries, including construction and demolition (C&D) waste management and C&D waste resource recovery sector. Extended Producer Responsibility (EPR) and schemes alike are policy instrume…	Australia; Circular economy in built environment; Construction and demolition waste management; Construction industry; Environmental policy and management; Extended producer responsibility; Product stewardship; Take-back scheme	Shooshtarian, S., Khalfan, M., Maqsood, T., Wong, S.P.P., Yang, R.J., Market Development for Construction and Demolition Waste Stream in Australia (2020) J. Constr. Eng. Manag. Innov, 3, pp. 220-231; Shooshtarian, S., Maqsood, T., Wong, S.P.P., Yang, J.R., Khalfan, M., Review of Waste Strategy Documents in Australia: Analysis of Strategies for Construction and Demolition Waste (2020) Int. J. Envi…	MDPI	Sustainability	Review	Scopus
Awoyera P.O., Olalusi O.B., Babagbale D.P., Babalola O.E.	A review of lightweight composite development using paper waste and pulverized ceramics-towards a sustainable and eco-friendly construction	2021	International Journal of Engineering Research in Africa		https://www.scopus.com/inward/record.uri?eid=2-s2.0-85118953636&doi=10.4028%2fwww.scientific.net%2fJERA.56.77&partnerID=40&md5=488eeb8711eaadf2b5449ade3dac705d	Department of Civil Engineering, University of KwaZulu-Natal, Durban, South Africa; Department of Civil Engineering, Covenant University, Ota, Nigeria; Faculty of Civil Engineering, Ton Duc Thang University, Ho Chi Minh City, Viet Nam	Awoyera, P.O., Department of Civil Engineering, University of KwaZulu-Natal, Durban, South Africa, Department of Civil Engineering, Covenant University, Ota, Nigeria; Olalusi, O.B., Department of Civil Engineering, University of KwaZulu-Natal, Durban, South Africa; Babagbale, D.P., Department of Civil Engineering, Covenant University, Ota, Nigeria; Babalola, O.E., Faculty of Civil Engineering, To…	Finding an effective framework for the consumption of municipal and construction/demolition wastes has been the main research consideration for decades. For different categories of wastes, there is a need for the development of working systems for cleaner utilization of the materials. This study is focused on the review of composite development using paper waste and pulverized ceramics. The issue…	Building Mortar; Ceramics; Paper Wastes; Recycling and Reuse; Waste Management	(2004) Guidelines for water reuse technical issues in planning water reuse systems, , Environmental Protection Agency, Washington (DC); Ortiz, O., Pasqualino, J.C., Castells, F., Environmental performance of construction waste: Comparing three scenarios from a case study in Catalonia, Spain (2010) Waste Manag, 30, pp. 646-654; (2016) New bamboo engineered biomaterial sustainable building componen…	Trans Tech Publications Ltd	Int. J. Eng. Res. Afr.	Article	Scopus
Manoharan E., Othman N., Mohammad R., Chelliapan S., Tobi S.U.M.	A review of hazardous compounds present in construction waste materials	2021	Environment and Ecology Research		https://www.scopus.com/inward/record.uri?eid=2-s2.0-85118875495&doi=10.13189%2feer.2021.090503&partnerID=40&md5=b9231cc73eec777062d217c3c050191f	Razak Faculty of Technology and Informatics, Universiti Teknologi Malaysia, Jalan Sultan Yahya Petra, Kuala Lumpur, 54100, Malaysia	Manoharan, E., Razak Faculty of Technology and Informatics, Universiti Teknologi Malaysia, Jalan Sultan Yahya Petra, Kuala Lumpur, 54100, Malaysia; Othman, N., Razak Faculty of Technology and Informatics, Universiti Teknologi Malaysia, Jalan Sultan Yahya Petra, Kuala Lumpur, 54100, Malaysia; Mohammad, R., Razak Faculty of Technology and Informatics, Universiti Teknologi Malaysia, Jalan Sultan Yah…	Construction industry around the world is well-known as a massive contributor of waste materials and environmental impacts. Among the types of waste materials generated by this industry are concrete, plastic, wood, ceramic, and asbestos. These waste materials, in general, are chemically fused through various manufacturing processes before being transported for the construction usage. Addition of …	Asbestos; Ceramic; Concrete; Plastic; Wood	(2015) The Global Competitive Index 2015-2016 Report, p. 248. , http://www3.weforum.org/docs/gcr/2015-2016/Global_Competitiveness_Report_2015-2016.pdf, World Economic Forum., Geneva, Switzerland; Rahim, M. H. I. A., Kasim, N., Mohamed, I., Zainal, R., Sarpin, N., Saikah, M., Construction Waste Generation in Malaysia Construction Industry: Illegal Dumping Activities (2017) IOP Conference Series: M…	Horizon Research Publishing	Environ. Ecol. Res.	Article	Scopus
Mercader-Moyano P., Camporeale P.E., López-López J.	A construction and demolition waste management model applied to social housing to trigger post-pandemic economic recovery in Mexico	2021	Waste Management and Research		https://www.scopus.com/inward/record.uri?eid=2-s2.0-85118378346&doi=10.1177%2f0734242X211052856&partnerID=40&md5=605f9b5ce6e50f7545f998f3225a2168	Departamento de Construcciones Arquitectónicas I, Escuela Técnica Superior de Arquitectura, Universidad de Sevilla, Seville, Spain; Facultad de Arquitectura y Urbanismo, Universidad Nacional de La Plata, La Plata, Argentina; Facultad de Arquitectura, Diseño y Urbanismo Centro Universitario, Universidad Autónoma de Tamaulipas, Tampico, Mexico	Mercader-Moyano, P., Departamento de Construcciones Arquitectónicas I, Escuela Técnica Superior de Arquitectura, Universidad de Sevilla, Seville, Spain; Camporeale, P.E., Facultad de Arquitectura y Urbanismo, Universidad Nacional de La Plata, La Plata, Argentina; López-López, J., Facultad de Arquitectura, Diseño y Urbanismo Centro Universitario, Universidad Autónoma de Tamaulipas, Tampico, Mexico	Buildings consume 40% of raw material and primary energy and generate 35% of industrial waste worldwide, making this sector play a main role in raw material depletion, energy consumption and carbon emissions which provoke great environmental impact and worsen Global Warming. Latin American countries including Mexico have the world’s highest urbanisation rate (84%) but lack effective construction …	CDW environmental impact assessment; CDW onsite measurement; CDW transformation coefficients; post-pandemic recovery through a circular economy; Social housing CDW quantification	Ajayi, S.O., Oyedele, L.O., Ceranic, B., Life cycle environmental performance of material specification: A BIM-enhanced comparative assessment (2015) International Journal of Sustainable Building Technology and Urban Development, 6, pp. 14-24; Akinade, O.O., Oyedele, L.O., Ajayi, S.O., Designing out construction waste using BIM technology: Stakeholders’ expectations for industry deployment (2018)…	SAGE Publications Ltd	Waste Manage. Res.	Article	Scopus
Meglin R., Kytzia S., Habert G.	Regional circular economy of building materials: Environmental and economic assessment combining Material Flow Analysis, Input-Output Analyses, and Life Cycle Assessment	2021	Journal of Industrial Ecology		https://www.scopus.com/inward/record.uri?eid=2-s2.0-85118189351&doi=10.1111%2fjiec.13205&partnerID=40&md5=2244d07b73990dba1d53e9b194734955	Department of Civil, Environmental and Geomatic Engineering, ETH Zurich, Zurich, Switzerland; Institute for Civil and Environmental Engineering, University of Applied Sciences Eastern Switzerland, Rapperswil, Switzerland	Meglin, R., Department of Civil, Environmental and Geomatic Engineering, ETH Zurich, Zurich, Switzerland, Institute for Civil and Environmental Engineering, University of Applied Sciences Eastern Switzerland, Rapperswil, Switzerland; Kytzia, S., Institute for Civil and Environmental Engineering, University of Applied Sciences Eastern Switzerland, Rapperswil, Switzerland; Habert, G., Department of…	The construction industry is responsible for large quantities of construction and demolition waste and almost 50% of the worldwide annual resource consumption, putting the environment, its natural resources, and ecosystems under high pressure. Therefore, governments are implementing regional policies that support a circular economy (CE). But how do we know whether these developments will lead to …	building materials; circular economy; Input-Output Analysis (IOA); Life Cycle Assessment (LCA); Material Flow Analysis (MFA); regional assessment	Abuzeinab, A., Arif, M., Qadri, M.A., Barriers to MNEs green business models in the UK construction sector: An ISM analysis (2017) Journal of Cleaner Production, 160, pp. 27-37. , https://doi.org/10.1016/j.jclepro.2017.01.003; Aguilar-Hernandez, G.A., Sigüenza-Sanchez, C.P., Donati, F., Rodrigues, J.F.D., Tukker, A., Assessing circularity interventions: A review of EEIOA-based studies (2018) Jour…	John Wiley and Sons Inc	J. Ind. Ecol.	Article	Scopus
Ferronato N., Moresco L., Guisbert Lizarazu G.E., Gorritty Portillo M.A., Conti F., Torretta V.	Comparison of environmental impacts related to municipal solid waste and construction and demolition waste management and recycling in a Latin American developing city	2021	Environmental Science and Pollution Research		https://www.scopus.com/inward/record.uri?eid=2-s2.0-85117681954&doi=10.1007%2fs11356-021-16968-8&partnerID=40&md5=ff56a8e5ee83c3922f209a5221a39684	Department of Theoretical and Applied Sciences, University of Insubria, Varese, 21100, Italy; COOPI-Cooperazione Internazionale, Milan, Italy; Department of Environmental Engineering, Universidad Mayor de San Andrés, La Paz, Bolivia; Research and Development of Chemical Processes Institute, Universidad Mayor de San Andrés, La Paz, Bolivia	Ferronato, N., Department of Theoretical and Applied Sciences, University of Insubria, Varese, 21100, Italy; Moresco, L., COOPI-Cooperazione Internazionale, Milan, Italy; Guisbert Lizarazu, G.E., Department of Environmental Engineering, Universidad Mayor de San Andrés, La Paz, Bolivia; Gorritty Portillo, M.A., Research and Development of Chemical Processes Institute, Universidad Mayor de San Andr…	Construction and demolition waste (CDW) and municipal solid waste (MSW) are the waste flows mostly generated at a global level. In developing countries, most of these waste streams are disposed of in open dumps. Policy-makers should be informed in which priorities should be established in order to improve the quality of the environment. The current research compares the environmental impacts gene…	Circular economy; Developing countries; Environmental indicators; Latin America; LCA; Open dumping; Pollution; Sustainable development	Ayodele, T.R., Alao, M.A., Ogunjuyigbe, A.S.O., Effect of collection efficiency and oxidation factor on greenhouse gas emission and life cycle cost of landfill distributed energy generation (2020) Sustain Cities Soc, 52. , (,),.,:., https://doi.org/10.1016/j.scs.2019.101821; Botello-Álvarez, J.E., Rivas-García, P., Fausto-Castro, L., Informal collection, recycling and export of valuable waste as …	Springer Science and Business Media Deutschland GmbH	Environ. Sci. Pollut. Res.	Article	Scopus
Yu A.T.W., Mok K.S.H., Wong I.	Minimisation and management strategies for refurbishment and renovation waste in Hong Kong	2021	Engineering, Construction and Architectural Management		https://www.scopus.com/inward/record.uri?eid=2-s2.0-85117591155&doi=10.1108%2fECAM-02-2021-0113&partnerID=40&md5=f0c1185239def550c65423881cc142cd	Department of Building and Real Estate, The Hong Kong Polytechnic University, Kowloon, China	Yu, A.T.W., Department of Building and Real Estate, The Hong Kong Polytechnic University, Kowloon, China; Mok, K.S.H., Department of Building and Real Estate, The Hong Kong Polytechnic University, Kowloon, China; Wong, I., Department of Building and Real Estate, The Hong Kong Polytechnic University, Kowloon, China	Purpose: The capacity of landfills will reach saturation in the 2020s. There are more than 50,000 buildings in Hong Kong over 30 years old and which may require extensive refurbishment under the Mandatory Building Scheme. Additionally, most new owners/tenants tend to renovate their premises before moving in. Hence, there is an urgent need in Hong Kong, to explore strategies and measures to enable…	Construction and demolition waste; Refurbishment and renovation waste; Waste minimisation and management and Hong Kong	Adjei, S., Ndekugri, I., Ankrah, N., (2013) Review of Construction and Demolition Waste Management Legislation in the, pp. 10-12. , UK, New Delhi, India: Cobra, 2013, September; Ajayi, S.O., Lukumon, O.O., Muhammad, B., Olugbenga, O.A., Hafiz, A.A., Hakeem, A.O., Critical management practices influencing on-site waste minimization in construction projects (2017) Waste Management, 50, pp. 330-339;…	Emerald Group Holdings Ltd.	Eng. Constr. Archit. Manage.	Article	Scopus
Miatto A., Sartori C., Bianchi M., Borin P., Giordano A., Saxe S., Graedel T.E.	Tracking the material cycle of Italian bricks with the aid of building information modeling	2021	Journal of Industrial Ecology		https://www.scopus.com/inward/record.uri?eid=2-s2.0-85116994729&doi=10.1111%2fjiec.13208&partnerID=40&md5=9c081cdd757fa73a4479743709e39791	School of the Environment, Yale University, New Haven, CT, United States; Department of Civil, Architectural, and Environmental Engineering, University of Padova, Padova, Italy; Department of Civil and Mineral Engineering, University of Toronto, Toronto, ON, Canada	Miatto, A., School of the Environment, Yale University, New Haven, CT, United States; Sartori, C., Department of Civil, Architectural, and Environmental Engineering, University of Padova, Padova, Italy; Bianchi, M., Department of Civil, Architectural, and Environmental Engineering, University of Padova, Padova, Italy; Borin, P., Department of Civil, Architectural, and Environmental Engineering, U…	Clay brick masonry is a vernacular construction technique; it continues to be used extensively in Italy and elsewhere. Despite the essential role clay bricks play in construction, they are often overlooked in the environmental literature, and sound production data are hard to obtain. This study integrates material flow analysis (MFA) and building information modeling (BIM) to assess the quantity …	C&D waste; circular economy; direct emissions; fired bricks; industrial ecology; recycling	Abdul Kadir, A., Mohajerani, A., Effect of heating rate on gas emissions and properties of fired clay bricks and fired clay bricks incorporated with cigarette butts (2015) Applied Clay Science, 104, pp. 269-276. , https://doi.org/10.1016/j.clay.2014.12.005; (2020) Rifiuti da Costruzione e Demolizione (C&D), , https://www.arpa.veneto.it/temi-ambientali/rifiuti/rifiuti-speciali/particolari-categori…	John Wiley and Sons Inc	J. Ind. Ecol.	Article	Scopus
Zighan S., Abualqumboz M.	A project life-cycle readiness approach to manage construction waste in jordan	2021	Construction Economics and Building		https://www.scopus.com/inward/record.uri?eid=2-s2.0-85116512516&doi=10.5130%2fAJCEB.V21I3.7628&partnerID=40&md5=ae0e860b3f672ab7475be86c5d349d24	Faculty of Administrative and Financial Sciences, University of Petra, Amman, Jordan; Salford Business School, University of Salford, Manchester, M5 4WT, United Kingdom	Zighan, S., Faculty of Administrative and Financial Sciences, University of Petra, Amman, Jordan; Abualqumboz, M., Salford Business School, University of Salford, Manchester, M5 4WT, United Kingdom	The construction industry is well-known for generating the largest amount of waste amongst other industries, which significantly pollutes the environment. This study, therefore, examines the causes and sources of waste in construction projects, considering activities, inputs, and outputs of each phase of the construction projects’ lifecycle (i.e., concept, definition, deployment, and transition).…	Construction Projects; Environmental Sustainability; Project Lifecycle; Sustainable Project Management; Waste Management	Abualqumboz, M., Chan, P.W., Bamford, D., Reid, I., Temporal dimensions of knowledge exchanges in horizontal knowledge networks (2021) Journal of knowledge management, 25 (4), pp. 899-919. , https://doi.org/10.1108/JKM-05-2020-0346; Al-Rifai, J.A.R., Amoudi, O., Understanding the key factors of construction waste in Jordan (2016) Jordan Journal of Civil Engineering, 10 (2), pp. 244-253. , https:/…	Australian Institute of Quantity Surveyors	Constr. Econ. Build.	Article	Scopus
Hasan M.A.	Challenges of solid waste management using artificial intelligence	2021	Journal of Environmental Protection and Ecology		https://www.scopus.com/inward/record.uri?eid=2-s2.0-85115976018&partnerID=40&md5=8e1fda6d88ffe0e78aca10d7369c7550	Civil Engineering Department, College of Engineering, King Khalid University, PO Box 394, Abba, 61421, Saudi Arabia	Hasan, M.A., Civil Engineering Department, College of Engineering, King Khalid University, PO Box 394, Abba, 61421, Saudi Arabia	Usually, waste management involves a range of technological, climate, financial, geo-graphic, socioeconomic and governmental criteria. In the manufacturing and supply cycle, management of solid waste is the consequence of human activity. In Cambodia, the sudden increase of urban solid waste production creates major rises and detrimental impacts on the atmosphere and public health, as a result of …	Artificial intelligence (AI); Municipal solid waste; Predictive modelling; Smart waste management MLP-ANN; Solid waste management; Waste technologies	BELIATIS, M. J., MANSOUR, H., NAGY, S., AAGAARD, A., PRESSER, M., Digital Waste Management Using LoRa Network a Business Case from Lab to Fab (2018) Proceedings of the Global Internet of Things Summit (GIoTS), pp. 1-6. , Bilbao, Spain, 4–7 June; XIAO, S., DONG, H., GENG, Y., BRANDER, M., An Overview of China’s Recyclable Waste Recycling and Recommendations for Integrated Solutions (2018) Resour C…	Scibulcom Ltd.	J. Environ. Prot. Ecol.	Article	Scopus
Shooshtarian S., Caldera S., Maqsood T., Ryley T., Khalfan M.	An investigation into challenges and opportunities in the Australian construction and demolition waste management system	2021	Engineering, Construction and Architectural Management		https://www.scopus.com/inward/record.uri?eid=2-s2.0-85115297198&doi=10.1108%2fECAM-05-2021-0439&partnerID=40&md5=8cfbf571ceb73d37018c3b002e508342	School of Property, Construction and Project Management, RMIT University, Melbourne, Australia; Cities Research Institute, Griffith University, Brisbane, Australia; Property, Construction and Project Management, RMIT University, Melbourne, Australia; School of Engineering and Built Environment, Griffith University, Brisbane, Australia; RMIT University, Melbourne, Australia	Shooshtarian, S., School of Property, Construction and Project Management, RMIT University, Melbourne, Australia; Caldera, S., Cities Research Institute, Griffith University, Brisbane, Australia; Maqsood, T., Property, Construction and Project Management, RMIT University, Melbourne, Australia; Ryley, T., School of Engineering and Built Environment, Griffith University, Brisbane, Australia; Khalfa…	Purpose: The literature shows that the current Australian waste management framework does not meet industry and government expectations. This study, therefore, seeks the key construction and demolition (C&D) stakeholders' insights on various issues identified. It aims to understand the main barriers to effective C&D waste management, examining the role of the federal government and exploring perc…	C&D waste regulation; Circular economy; Overregulation; Recycled waste materials; Sustainable procurement; Waste policy	Abowitz, D.A., Toole, T.M., Mixed method research: fundamental issues of design, validity, and reliability in construction research (2010) Journal of Construction Engineering and Management, 136 (1), pp. 108-116; (2020) Building Activity, , Australian Bureau of Statistics, Canberra; Braun, V., Clarke, V., Using thematic analysis in psychology (2006) Qualitative Research in Psychology, 3 (2), pp. …	Emerald Group Holdings Ltd.	Eng. Constr. Archit. Manage.	Article	Scopus
Tambovceva T., Bajare D., Tereshina M.V., Titko J., Shvetsova I.	Awareness and attitude of latvian construction companies towards sustainability and waste recycling	2021	Journal of Siberian Federal University - Humanities and Social Sciences		https://www.scopus.com/inward/record.uri?eid=2-s2.0-85111973660&doi=10.17516%2f1997-1370-0774&partnerID=40&md5=b45f801e5fd616f6dc59f4c3150a8f2d	Riga Technical University, Riga, Latvia; Kuban State University Krasnodar, Russian Federation; EKA University of Applied Sciences, Riga, Latvia	Tambovceva, T., Riga Technical University, Riga, Latvia; Bajare, D., Riga Technical University, Riga, Latvia; Tereshina, M.V., Kuban State University Krasnodar, Russian Federation; Titko, J., EKA University of Applied Sciences, Riga, Latvia; Shvetsova, I., Riga Technical University, Riga, Latvia	Construction and Demolition Waste (CDW) creates the largest waste stream in the European Union. They consist of a heterogeneous mix of different components and constitute large amounts of waste which are often hazardous. Although some CDW is sent for recycling after the stripping and the demolishing of the building, a bigger share of the recovered CDW is restricted to low-value applications. It i…	Awareness; Construction and demolition waste (CDW); Recycling; Sustainable development	Abidin, N.Z., Investigating the awareness and application of sustainable construction concept by Malaysian developers (2010) Habitat International, 34 (4), pp. 421-426. , https://doi.org/10.1016/j.habitatint.2009.11.011; (2018) People's Republic of China: Construction and Demolition Waste Management and Recycling Prepared by AECOM Asia Company Limited for the PRC Ministry of Housing and Urban-Rur…	Siberian Federal University	J. Siberian Fed. Univ. Humanit. Social Sci.	Review	Scopus
Campos Fonseca F.L., Namen A.A.	Characteristics and patterns of inappropriate disposal of construction and demolition waste in the municipality of Cabo Frio, Brazil [Características e padrões de disposição inadequada de resíduos da construção e demolição no município de Cabo Frio, Brasil]	2021	Urbe		https://www.scopus.com/inward/record.uri?eid=2-s2.0-85111116745&doi=10.1590%2f2175-3369.013.E20200091&partnerID=40&md5=941066f1a228a424bc1efb6c551e1c10	Universidade Veiga de Almeida, Rio de Janeiro, Brazil; Universidade do Estado do Rio de Janeiro, Rio de Janeiro, Brazil	Campos Fonseca, F.L., Universidade Veiga de Almeida, Rio de Janeiro, Brazil; Namen, A.A., Universidade Veiga de Almeida, Rio de Janeiro, Brazil, Universidade do Estado do Rio de Janeiro, Rio de Janeiro, Brazil	The main objective of this study was to identify and quantify inappropriate disposal of construction and demolition waste (CDW) in Cabo Frio, Brazil. The municipality has areas of environmental preservation and suffers significant environmental impacts due to the large flow of tourists and the inappropriate disposal of CDW. Data collection, carried out from June to September-2019, covered eightee…	Environmental pollution; Illegal waste disposal; Mobile application; Waste disposal mapping; Waste management	Abhijith, H., Sreejith, M. H., Priya, A. J., Aiswarya, S., Minimizing Construction Wastes By Efficient Site Practices (2014) IJEAR - International Journal of Education and applied research, 4 (2), pp. 46-48. , http://ijear.org/vol4/spl2/ec0040.pdf; Akhtar, A., Sarmah, A., Construction and demolition waste generation and properties of recycled aggregate concrete: A global perspective (2018) Journa…	Pontificia Universidade Catolica do Parana	Urbe	Article	Scopus
Zhao X., Webber R., Kalutara P., Browne W., Pienaar J.	Construction and demolition waste management in Australia: A mini-review	2021	Waste Management and Research	2	https://www.scopus.com/inward/record.uri?eid=2-s2.0-85109073834&doi=10.1177%2f0734242X211029446&partnerID=40&md5=139bee83e401f9bc7fb2d75f56fde102	Central Queensland University, Sydney, NSW, Australia; Central Queensland University, Brisbane, QLD, Australia; Central Queensland University, Rockhampton North, QLD, Australia; University of Southern Queensland, Toowoomba, QLD, Australia	Zhao, X., Central Queensland University, Sydney, NSW, Australia; Webber, R., Central Queensland University, Brisbane, QLD, Australia; Kalutara, P., Central Queensland University, Rockhampton North, QLD, Australia; Browne, W., Central Queensland University, Rockhampton North, QLD, Australia; Pienaar, J., University of Southern Queensland, Toowoomba, QLD, Australia	Construction and demolition activities generate huge quantities of waste with substantial impacts on environment. This mini-review article covers the literatures relating to construction and demolition waste management practice in Australia. The Scopus search engine was used in literature search and 26 journal articles relating to construction and demolition waste management in Australia were tar…	Australia; construction; demolition; review; waste management	(2020) Waste account, Australia, experimental estimates, , https://www.abs.gov.au/statistics/environment/environmental-management/waste-account-australia-experimental-estimates/latest-release, accessed 1 December 2020; Ajayi, S.O., Oyedele, L.O., Critical design factors for minimising waste in construction projects: A structural equation modelling approach (2018) Resources, Conservation and Recyc…	SAGE Publications Ltd	Waste Manage. Res.	Review	Scopus
Lovren?i? Butkovi? L., Mihi? M., Sigmund Z.	Assessment methods for evaluating circular economy projects in construction: a review of available tools	2021	International Journal of Construction Management	1	https://www.scopus.com/inward/record.uri?eid=2-s2.0-85109019505&doi=10.1080%2f15623599.2021.1942770&partnerID=40&md5=a755cc76170bb707da68a05892ae647c	Faculty of Civil Engineering, Department for Construction Management and Economics, University of Zagreb, Zagreb, Croatia	Lovren?i? Butkovi?, L., Faculty of Civil Engineering, Department for Construction Management and Economics, University of Zagreb, Zagreb, Croatia; Mihi?, M., Faculty of Civil Engineering, Department for Construction Management and Economics, University of Zagreb, Zagreb, Croatia; Sigmund, Z., Faculty of Civil Engineering, Department for Construction Management and Economics, University of Zagreb,…	Increasing interests of circular economy (CE) principles applied into construction projects has led to the development of assessment methods for their justification. The use of smaller quantities of construction materials, materials of higher quality and durability, and recycling of construction waste are all requirements of today's aspiration for a circular economy, but it is necessary to assess…	assessment tools; Circular economy; construction projects; cost-benefit analysis; life cycle analysis; life cycle costing; literature review	Abu-Ghunmi, D., Abu-Ghunmi, L., Kayal, B., Bino, A., Circular economy and the opportunity cost of not ‘closing the loop’ of water industry: the case of Jordan (2016) J Cleaner Prod, 131, pp. 228-236; Adabre, M.A., Chan, A.P., Towards a sustainability assessment model for affordable housing projects: the perspective of professionals in Ghana (2020) ECAM, 27 (9), pp. 2523-2551; Ajayebi, A., Hopkins…	Taylor and Francis Ltd.	Int. J. Constr. Manage.	Article	Scopus
Wang Z., Xie W., Liu J.	Regional differences and driving factors of construction and demolition waste generation in China	2021	Engineering, Construction and Architectural Management	1	https://www.scopus.com/inward/record.uri?eid=2-s2.0-85107589777&doi=10.1108%2fECAM-10-2020-0887&partnerID=40&md5=8c4eb06858e5e0fb4a8deae79c11d564	School of Investment and Construction Management, Dongbei University of Finance and Economics, Dalian, China; School of Management, Guangzhou University, Guangzhou, China	Wang, Z., School of Investment and Construction Management, Dongbei University of Finance and Economics, Dalian, China; Xie, W., School of Investment and Construction Management, Dongbei University of Finance and Economics, Dalian, China; Liu, J., School of Management, Guangzhou University, Guangzhou, China	Purpose: The growth of the Chinese economy has resulted in a significant increase in construction and demolition waste (CDW), and regional differences in CDW generation are gradually increasing. The purpose of this study is to investigate the regional differences in CDW generation and the driving factors that influence CDW generation in different areas of China. To provide a systematic advisement…	Construction and demolition waste generation; Environmental Kuznets curve; Regional difference; STIRPAT model	Ajayi, S.O., Oyedele, L.O., Policy imperatives for diverting construction waste from landfill: experts' recommendations for UK policy expansion (2017) Journal of Cleaner Production, 147, pp. 57-65; Andersen, F.M., Larsen, H., Skovgaard, M., A European model for waste and material flows (2006) Resources, Conservation and Recycling, 49, pp. 421-435; Arouri, M.E.H., Youssef, A.B., M'henni, H., Rault…	Emerald Group Holdings Ltd.	Eng. Constr. Archit. Manage.	Article	Scopus
Othman A.A.E., Elsawaf L.A.	Design out waste framework for achieving sustainability in public housing projects in Egypt	2021	WSEAS Transactions on Environment and Development	1	https://www.scopus.com/inward/record.uri?eid=2-s2.0-85104392549&doi=10.37394%2f232015.2021.17.22&partnerID=40&md5=4d9fd32a3b6499d1bc036bf6d36551bc	Architectural Engineering Department, The British University in Egypt, Cairo-Suez Desert Road, El-Shorouk Cairo, 11837, Egypt	Othman, A.A.E., Architectural Engineering Department, The British University in Egypt, Cairo-Suez Desert Road, El-Shorouk Cairo, 11837, Egypt; Elsawaf, L.A., Architectural Engineering Department, The British University in Egypt, Cairo-Suez Desert Road, El-Shorouk Cairo, 11837, Egypt	Due to the increasing population worldwide, Public housing projects (PHPs) have witnessed a rapid increase during the previous decades. Simultaneously, this generated a substantial amount of waste that represents roughly 40% of the solid waste produced by the construction industry every year. Being one of the significant phases of the construction process, the choices made during the design proce…	Design Out Waste Strategy; Egypt; Public Housing Projects; Sustainability; The design Process; Waste Management	Field, B., Ofori, G., Construction and economic development – study (1988) Third World Planning Review, 10 (1), pp. 41-50; Essam, M., Ehab, M., (2015) Construction supply chain, inter-sectoral linkages and contribution to economic growth: the case study Egypt. The Egyptian center for economic study, , www.eces.org.eg/MediaFiles/Uploaded_Files/5c2eab3f.pdf, Working Paper No. 184, [online]; (2021),…	World Scientific and Engineering Academy and Society	WSEAS Trans. Environ. Dev.	Article	Scopus
Eghbali-Zarch M., Tavakkoli-Moghaddam R., Dehghan-Sanej K., Kaboli A.	Prioritizing the effective strategies for construction and demolition waste management using fuzzy IDOCRIW and WASPAS methods	2021	Engineering, Construction and Architectural Management	2	https://www.scopus.com/inward/record.uri?eid=2-s2.0-85104258404&doi=10.1108%2fECAM-08-2020-0617&partnerID=40&md5=f3304e80e5571039e4dd107fc8a36dde	School of Industrial Engineering, College of Engineering, University of Tehran, Tehran, Iran; Department of Industrial Engineering, Science and Research Branch, Islamic Azad University, Tehran, Iran; School of Engineering, Institute of Mechanical Engineering, Ecole Polytechnique Fédérale de Lausanne (EPFL), Lausanne, Switzerland	Eghbali-Zarch, M., School of Industrial Engineering, College of Engineering, University of Tehran, Tehran, Iran; Tavakkoli-Moghaddam, R., School of Industrial Engineering, College of Engineering, University of Tehran, Tehran, Iran; Dehghan-Sanej, K., Department of Industrial Engineering, Science and Research Branch, Islamic Azad University, Tehran, Iran; Kaboli, A., School of Engineering, Institu…	Purpose: The construction industry is a key driver of economic growth. However, the adverse impacts of construction and demolition waste (CDW) resulted from the active construction projects on the economy, environment, public health and social life necessitates an appropriate control and management of this waste stream. Developing and promoting the construction and demolition waste management (CD…	Construction and demolition waste management; IDOCRIW; Multi-criteria decision-making; Strategic analysis; Uncertainty; WASPAS	Abdelhamid, M.S., Assessment of different construction and demolition waste management approaches (2014) HBRC Journal, 10 (3), pp. 317-326; Aidonis, D., Xanthopoulos, A., Vlachos, D., Iakovou, E., An analytical methodological framework for managing reverse supply chains in the construction industry (2008) WSEAS Transactions on Environment and Development, 4 (11), pp. 1036-1046; Ali, T., Chiu, Y.R…	Emerald Group Holdings Ltd.	Eng. Constr. Archit. Manage.	Article	Scopus
Yuan H., Wang Z., Shi Y., Hao J.	A dissipative structure theory-based investigation of a construction and demolition waste minimization system in China	2021	Journal of Environmental Planning and Management	17	https://www.scopus.com/inward/record.uri?eid=2-s2.0-85103597995&doi=10.1080%2f09640568.2021.1889484&partnerID=40&md5=42a043b4990e3bac5b3597d17b0fe49d	School of Management, School of Management, Guangzhou University, Guangzhou, China; School of Economics and Management, School of Economics and Management, Southwest Jiaotong University, Chengdu, China; ZHENRO GROUP, Shanghai, China; Department of Civil Engineering, Xi'an Jiaotong-Liverpool University, Suzhou, China	Yuan, H., School of Management, School of Management, Guangzhou University, Guangzhou, China; Wang, Z., School of Economics and Management, School of Economics and Management, Southwest Jiaotong University, Chengdu, China; Shi, Y., ZHENRO GROUP, Shanghai, China; Hao, J., Department of Civil Engineering, Xi'an Jiaotong-Liverpool University, Suzhou, China	Construction and demolition (C&D) waste minimization is an important strategy for addressing waste management challenges. Generally, C&D waste minimization is a complex and open system involving various interrelated processes, elements and stakeholders. Previous studies have investigated internal factors of the system, but neglected effects of external factors and interactions between internal an…	Brusselator model; Construction and demolition waste; dissipative structure; waste minimization	Ajayi, S.O., Oyedele, L.O., Critical Design Factors for Minimising Waste in Construction Projects: A Structural Equation Modelling Approach (2018) Resources, Conservation and Recycling, 137, pp. 302-313; Ajayi, S.O., Oyedele, L.O., Bilal, M., Akinade, O.O., Alaka, H.A., Owolabi, H.A., Critical Management Practices Influencing on-Site Waste Minimization in Construction Projects (2017) Waste Manage…	Routledge	J. Environ. Plann. Manage.	Article	Scopus
Alsheyab M.A.T.	Recycling of construction and demolition waste and its impact on climate change and sustainable development	2021	International Journal of Environmental Science and Technology	1	https://www.scopus.com/inward/record.uri?eid=2-s2.0-85103427769&doi=10.1007%2fs13762-021-03217-1&partnerID=40&md5=15a6717d32fbaabf21f262361e32ae81	Ministry of Development Planning and Statistics, Doha, Qatar; Qatar University, Doha, Qatar	Alsheyab, M.A.T., Ministry of Development Planning and Statistics, Doha, Qatar, Qatar University, Doha, Qatar	The huge generated amounts of construction and demolition (C&D) waste around the world, which amounts up to more than 25% of the total generated waste, has become a serious environmental challenge that needs to be addressed. This analytical review paper sheds light on the different adverse environmental impacts of the presently used conventional management method of landfilling and proposes waste…	And climate change; Construction and demolition waste; Environmental impact assessment; Recycling; Sustainable development	Adnan, E., Bernd, K., Ehsan, R., An evaluation of environmental impacts of construction projects (2014) Rev Ingen Constr RIC, 29 (3), pp. 234-254; (2004) Sustainable Guidelines for Managing Demolition Waste in Egypt, 9–11 November, p. 2004. , Barcelona, Spain; (2017) Benefits of Construction and Demolition Debris Recycling in the United States; Cherilyn, V., Kyle, M.-J., Brett, C., An energetic l…	Springer Science and Business Media Deutschland GmbH	Int. J. Environ. Sci. Technol.	Review	Scopus
Khanal R., Subedi P.U., Yadawa R.K., Pandey B.	Post-earthquake reconstruction: Managing debris and construction waste in Gorkha and Sindhupalchok Districts, Nepal	2021	Progress in Disaster Science		https://www.scopus.com/inward/record.uri?eid=2-s2.0-85101090598&doi=10.1016%2fj.pdisas.2021.100151&partnerID=40&md5=6aaa363db501dd5bf9f30c184b509bd9	Environmental and Social Management Expert, Emergency Housing Reconstruction Project, Lazimpat, Kathmandu, Nepal; District Environmental and Social Manager, Emergency Housing Reconstruction Project, Gorkha, Nepal; District Environmental and Social Manager, Emergency Housing Reconstruction Project, Sindhupalchok, Nepal	Khanal, R., Environmental and Social Management Expert, Emergency Housing Reconstruction Project, Lazimpat, Kathmandu, Nepal; Subedi, P.U., District Environmental and Social Manager, Emergency Housing Reconstruction Project, Gorkha, Nepal; Yadawa, R.K., District Environmental and Social Manager, Emergency Housing Reconstruction Project, Sindhupalchok, Nepal; Pandey, B., District Environmental and…	The 2015 Mw 7.8 Gorkha Nepal Earthquake had severely damaged buildings producing massive amount of debris. This paper assessed the amount of debris generated and construction waste during post-earthquake housing reconstruction in the earthquake most affected two districts. The study was carried out between April 2017 to December 2019, in Gorkha and Sindhupalchok districts of Nepal. The questionna…	Earthquake; Reconstruction; Reusable and disposable debris; Waste	Agarwal, S., Fulzele, T.U., Aggarwal, G., Learning from community on recovery management in the Aftermath of Gujarat earthquake (2016) Dis Resp Manag J Centre Dis Manag LBSNAA, 4; Askarizadeh, L., Karbassi, A.R., Ghalibaf, M.B., Nouri, J., Management of post-earthquake construction debris in Tehran metropolitan (2016) Int J Environ Sci Technol, 13 (2), pp. 639-648; Askarizadeh, L., Karbassi, A.R.…	Elsevier Ltd	Prog. Disaster Sci.	Article	Scopus
Rondinel-Oviedo D.R.	Construction and demolition waste management in developing countries: a diagnosis from 265 construction sites in the Lima Metropolitan Area	2021	International Journal of Construction Management	2	https://www.scopus.com/inward/record.uri?eid=2-s2.0-85100783316&doi=10.1080%2f15623599.2021.1874677&partnerID=40&md5=3e639ae6763fc2587d186d40149235ad	Scientific Research Institute, University of Lima, Lima, Peru	Rondinel-Oviedo, D.R., Scientific Research Institute, University of Lima, Lima, Peru	The construction industry is a driver of economic and social development in developing countries; however, it is also one of the primary sources of entropic elements such as construction and demolition waste (CDW). Since construction is expected to continue growing, it is essential to study the CDW status under these scenarios. To the best of the author’s knowledge, this is the first academic res…	CDW management; CDW Policies; construction site survey; construction waste; developing countries	Abarca-Guerrero, L., Maas, G., Hogland, W., Solid waste management challenges for cities in developing countries (2013) Waste Manag, 33 (1), pp. 220-232; Abdelhamid, M.S., Assessment of different construction and demolition waste management approaches (2014) HBRC J, 10 (3), pp. 317-326; Al-Khatib, I.A., Monou, M., Zahra, A.S.F.A., Shaheen, H.Q., Kassinos, D., Solid waste characterization, quantif…	Taylor and Francis Ltd.	Int. J. Constr. Manage.	Article	Scopus
Jesus S., Pederneiras C.M., Farinha C.B., de Brito J., Veiga R.	Reduction of the cement content by incorporation of fine recycled aggregates from construction and demolition waste in rendering mortars	2021	Infrastructures	2	https://www.scopus.com/inward/record.uri?eid=2-s2.0-85100331577&doi=10.3390%2finfrastructures6010011&partnerID=40&md5=fce84a8d32388ba9357b3d30923da465	CERIS, Instituto Superior Técnico, University of Lisbon, Av. Rovisco Pais 1, Lisbon, 1049-001, Portugal; National Laboratory for Civil Engineering, Building Finishes and Thermal Insulation Division, Department of Building, Av. do Brasil 101, Lisbon, 1700-066, Portugal	Jesus, S., CERIS, Instituto Superior Técnico, University of Lisbon, Av. Rovisco Pais 1, Lisbon, 1049-001, Portugal; Pederneiras, C.M., CERIS, Instituto Superior Técnico, University of Lisbon, Av. Rovisco Pais 1, Lisbon, 1049-001, Portugal; Farinha, C.B., CERIS, Instituto Superior Técnico, University of Lisbon, Av. Rovisco Pais 1, Lisbon, 1049-001, Portugal; de Brito, J., CERIS, Instituto Superior…	The construction sector is responsible for one third of the total wastes produced in the EU. Finding solutions for the reuse or recycling of these wastes is one of the major environmental concerns of modern times. The replacement of sand or cement in specific construction materials, such as concrete or mortars, is a possible solution for these wastes’ management. By using construction and demolit…	Eco-mortars; Low CO2 emissions; Render; Sustainability; Waste management	Shanks, W., Dunant, C.F., Drewniok, M.P., Lupton, R.C., Serrenho, A., Allwood, J.M., How Much Cement Can We Do without? Lessons from Cement Material Flows in the UK (2019) Resour. Conserv. Recycl, 141, pp. 441-454. , [CrossRef]; Silva, J., de Brito, J., Veiga, R., Fine ceramics replacing cement in mortars Partial replacement of cement with fine ceramics in rendering mortars (2008) Mater. Struct, …	MDPI AG	Infrastructures	Article	Scopus
Mazurana L., Bittencourt P.R.S., Scremin F.R., Neves Junior A., Possan E.	Determination of Co2 capture in rendering mortars produced with recycled construction and demolition waste by thermogravimetry	2021	Journal of Thermal Analysis and Calorimetry	2	https://www.scopus.com/inward/record.uri?eid=2-s2.0-85098658616&doi=10.1007%2fs10973-020-10436-0&partnerID=40&md5=21644bdb02c84b30134c38ac6b9eedd4	Departamento Acadêmico de Química, Universidade Tecnológica Federal Do Paraná (UTFPR), Bloco I4, Medianeira, Paraná 85884-000, Brazil; Latin American Institute Technology, Infrastructure and Territory, Federal University of Latin American Integration, UNILA, Av. Tancredo Neves, 6731, Foz do Iguaçu, PR 85867-900, Brazil; Federal University of Mato Grosso, UFMT, Av. Fernando C. da Costa 2367, Cuiab…	Mazurana, L., Departamento Acadêmico de Química, Universidade Tecnológica Federal Do Paraná (UTFPR), Bloco I4, Medianeira, Paraná 85884-000, Brazil; Bittencourt, P.R.S., Departamento Acadêmico de Química, Universidade Tecnológica Federal Do Paraná (UTFPR), Bloco I4, Medianeira, Paraná 85884-000, Brazil; Scremin, F.R., Departamento Acadêmico de Química, Universidade Tecnológica Federal Do Paraná (…	Cement industries generate about 7% of global CO2 emissions. To reduce these emissions, this sector aims to improve energy efficiency reducing the clinker content in cement and carbon capture deployment. The CO2 captured in cementitious materials occurs due to the carbonation reaction. This study aims to evaluate the CO2 uptake capacity in rendering mortars produced with recycled construction and…	Carbon capture, utilization, and storage; Cement-based materials; Greenhouse effects; Waste management	Koutroulis, A.G., Dryland changes under different levels of global warming (2019) Sci Total Environ Elsevier B. V., 655, pp. 482-511. , COI: 1:CAS:528:DC%2BC1cXitlWntr%2FI; Ding, Y., Zhang, S., Zhao, L., Li, Z., Kang, S., Global warming weakening the inherent stability of glaciers and permafrost (2019) Sci Bull Science China Press, 64, pp. 245-253; Li, J., Dong, W., Oenema, O., Chen, T., Hu, C., …	Springer Science and Business Media B.V.	J Therm Anal Calor	Article	Scopus
Wijewickrama M.K.C.S., Chileshe N., Rameezdeen R., Ochoa J.J.	Quality assurance in reverse logistics supply chain of demolition waste: A systematic literature review	2021	Waste Management and Research	8	https://www.scopus.com/inward/record.uri?eid=2-s2.0-85094645470&doi=10.1177%2f0734242X20967717&partnerID=40&md5=5536a2781b4e0f4c8dff1fd49230714d	UniSA STEM, Scarce Resources and Circular Economy (ScaRCE), University of South Australia, Adelaide, Australia	Wijewickrama, M.K.C.S., UniSA STEM, Scarce Resources and Circular Economy (ScaRCE), University of South Australia, Adelaide, Australia; Chileshe, N., UniSA STEM, Scarce Resources and Circular Economy (ScaRCE), University of South Australia, Adelaide, Australia; Rameezdeen, R., UniSA STEM, Scarce Resources and Circular Economy (ScaRCE), University of South Australia, Adelaide, Australia; Ochoa, J.…	The reverse logistics supply chain (RLSC) facilitates the greening of the traditional construction industry supply chain. Despite the growing interest in this approach, limited studies focus on quality assurance (QA) in RLSC, which is crucial to resolve the issue of the low quality in reprocessed products. This study aims to explore the elements which contribute to the QA of RLSC of demolition wa…	Conceptual framework; construction industry; demolition waste; quality assurance; reverse logistics supply chain; sustainable development; systematic literature review	Adams, K.T., Osmani, M., Thorpe, T., Circular economy in construction: Current awareness, challenges and enablers (2017) Proceedings of the Institution of Civil Engineers – Waste and Resource Management, 170, pp. 15-24; Aidonis, D., Multiobjective mathematical programming model for the optimization of end-of-life buildings deconstruction and demolition processes (2019) Sustainability, 11, pp. 1-1…	SAGE Publications Ltd	Waste Manage. Res.	Review	Scopus
Cai X., Wu K., Huang W., Yu J., Yu H.	Application of recycled concrete aggregates and crushed bricks on permeable concrete road base	2021	Road Materials and Pavement Design	1	https://www.scopus.com/inward/record.uri?eid=2-s2.0-85082419447&doi=10.1080%2f14680629.2020.1742193&partnerID=40&md5=c6b02a6cbeccc60783ce1ac87cb6d942	School of Civil Engineering, Guangzhou University, Guangzhou, China; School of Civil Engineering and Transportation, South China University of Technology, Guangzhou, China	Cai, X., School of Civil Engineering, Guangzhou University, Guangzhou, China; Wu, K., School of Civil Engineering, Guangzhou University, Guangzhou, China; Huang, W., School of Civil Engineering, Guangzhou University, Guangzhou, China; Yu, J., School of Civil Engineering and Transportation, South China University of Technology, Guangzhou, China; Yu, H., School of Civil Engineering and Transportati…	Application of recycled concrete aggregates (RCA) and crushed bricks (CB) into pavement materials is an ideal waste management solution. By appropriate material design, the RCA and CB could be used in permeable concrete as the pavement base which meets the principle of ‘sponge city’. This study aims to evaluate the performance of cement treated permeable concrete containing RCA and CB as the road…	cement treated permeable concrete; construction waste; crushed brick (CB); pavement base; recycle concrete aggregate (RCA)	Aatheesan, T., Arulrajah, A., Bo, M.W., Vuong, B., Wilson, J., Crushed brick blends with crushed rock for pavement system applications (2010) Waste and Resource Management, 163 (1), pp. 29-35. , https://doi.org/10.1680/warm.2010.163.1.29; Alessandra, B., Luis, G.F., Ibrahim, K.D.B., Laboratory investigation on the effects of natural fine aggregates and recycled waste tire rubber in pervious concr…	Taylor and Francis Ltd.	Road Mater. Pavement Des.	Article	Scopus
Jaillon L., Poon C.-S., Chan Y.Y., Lee M.W., Cai X.	Green building rating systems and construction waste in high density urban environment: The case study of Hong Kong	2020	International Journal of Sustainable Construction Engineering and Technology		https://www.scopus.com/inward/record.uri?eid=2-s2.0-85101475710&doi=10.30880%2fijscet.2021.11.04.006&partnerID=40&md5=a48fdf6be06ab720a5563512df07f049	Department of Architecture and Civil Engineering, City University of Hong Kong, Tat Chee Avenue, Kowloon, Hong Kong; Department of Civil Environmental Engineering, The Hong Kong Polytechnic University, Hung Hom, Kowloon, Hong Kong	Jaillon, L., Department of Architecture and Civil Engineering, City University of Hong Kong, Tat Chee Avenue, Kowloon, Hong Kong; Poon, C.-S., Department of Civil Environmental Engineering, The Hong Kong Polytechnic University, Hung Hom, Kowloon, Hong Kong; Chan, Y.Y., Department of Architecture and Civil Engineering, City University of Hong Kong, Tat Chee Avenue, Kowloon, Hong Kong; Lee, M.W., D…	Hong Kong, as many other countries, is currently facing a waste management crisis with the shortage of reclamation sites and landfill space. Examination of construction waste management (CWM) criteria within Hong Kong’s BEAM Plus is limited and lacking. In this paper, CWM criteria were assessed and a case study was conducted on a recent project, pursuing BEAM Plus, to assess the effectiveness of …	BEAM Plus; Construction waste management; Green building rating systems; Materials	(2010) The Pearl Rating System for Estidama Emirate of Abu Dhabi [online], , https://www.upc.gov.ae/-/media/files/estidama/docs/pbrs-version-10.ashx?la=ar-ae&hash=58A67F549081968086D016E8D3757366BF29B10F, Abu Dhabi Urban Planning Council. [Accessed 10 March 2020]; Bossink, B.A.G., Broouwers, H.J.H., Construction waste: quantification and source evaluation (1996) Journal of Construction Engineerin…	Penerbit UTHM	Int. J. Sustain. Constr. Eng. Technol.	Article	Scopus
Lu W., Lee W.M.W., Bao Z., Chi B., Webster C.	Cross-jurisdictional construction waste material trading: Learning from the smart grid	2020	Journal of Cleaner Production	11	https://www.scopus.com/inward/record.uri?eid=2-s2.0-85089436116&doi=10.1016%2fj.jclepro.2020.123352&partnerID=40&md5=10f965c61a13146d8418e909ef9bf027	Department of Real Estate and Construction, Faculty of Architecture, The University of Hong Kong, Pokfualm, Hong Kong; Faculty of Built Environment, University of New South Wales, Sydney, Australia	Lu, W., Department of Real Estate and Construction, Faculty of Architecture, The University of Hong Kong, Pokfualm, Hong Kong; Lee, W.M.W., Department of Real Estate and Construction, Faculty of Architecture, The University of Hong Kong, Pokfualm, Hong Kong; Bao, Z., Department of Real Estate and Construction, Faculty of Architecture, The University of Hong Kong, Pokfualm, Hong Kong; Chi, B., Fac…	Construction waste materials are resources misplaced. Trading them across different jurisdictions is an innovative way to reuse or recycle the materials, which in turn obtains “cleaner production” in the construction sector. It can achieve a win-win situation between the demand and supply sides, but several hurdles must be overcome first. A particular hurdle is that demand and supply of such mate…	Circular economy; Construction waste; Cross-jurisdictional trading; Sharing economy; Smart grid	Aktsoglou, D., Angelakoglou, K., Gaidajis, G., E-waste: environmental problems and current management (2010) J. Eng. Sci. Technol. Rev., 3 (1), pp. 193-199; Audit Commission Hong Kong (ACHK), Management of abandoned construction and demolition materials (2016), https://bit.ly/38tEM5F, Available at: (Accessed 31 January 2020); Bao, Z., Lu, W., Developing efficient circularity for construction and …	Elsevier Ltd	J. Clean. Prod.	Article	Scopus
Liu J., Yi Y., Wang X.	Exploring factors influencing construction waste reduction: A structural equation modeling approach	2020	Journal of Cleaner Production	64	https://www.scopus.com/inward/record.uri?eid=2-s2.0-85089136586&doi=10.1016%2fj.jclepro.2020.123185&partnerID=40&md5=a453d3646ffc8c336e4c79eb266a5483	Department of Construction Management, School of Management, Guangzhou University, Guangzhou, 510006, China	Liu, J., Department of Construction Management, School of Management, Guangzhou University, Guangzhou, 510006, China; Yi, Y., Department of Construction Management, School of Management, Guangzhou University, Guangzhou, 510006, China; Wang, X., Department of Construction Management, School of Management, Guangzhou University, Guangzhou, 510006, China	Construction waste reduction (CWR) refers to reducing the amount of hazardous waste produced during construction projects to the minimum feasible degree; in turn reducing the impact of waste on the environment, and promoting sustainable development of the construction industry. At present, the CWR management system in many countries lack emphasis on a suitable source plan or incentive policy in t…	Construction waste; Incentive policy; Reduction; Structural equation modeling	Ajayi, S.O., Oyedele, L.O., Policy imperatives for diverting construction waste from landfill: experts’ recommendations for UK policy expansion (2017) J. Clean. Prod., 147, pp. 57-65; Ajayi, S.O., Oyedele, L.O., Critical design factors for minimising waste in construction projects: a structural equation modelling approach (2018) Resour. Conserv. Recycl., 137, pp. 302-313; Ajayi, S.O., Oyedele, L.…	Elsevier Ltd	J. Clean. Prod.	Article	Scopus
Bao Z., Lee W.M.W., Lu W.	Implementing on-site construction waste recycling in Hong Kong: Barriers and facilitators	2020	Science of the Total Environment	26	https://www.scopus.com/inward/record.uri?eid=2-s2.0-85089029731&doi=10.1016%2fj.scitotenv.2020.141091&partnerID=40&md5=ebb5559e9687cd8e4746c3ee2ac49802	Department of Real Estate and Construction, Faculty of Architecture, The University of Hong Kong, Pokfulam, Hong Kong	Bao, Z., Department of Real Estate and Construction, Faculty of Architecture, The University of Hong Kong, Pokfulam, Hong Kong; Lee, W.M.W., Department of Real Estate and Construction, Faculty of Architecture, The University of Hong Kong, Pokfulam, Hong Kong; Lu, W., Department of Real Estate and Construction, Faculty of Architecture, The University of Hong Kong, Pokfulam, Hong Kong	Construction and demolition (C&D) waste recycling constitutes an indispensable component in the overall waste management strategy. Unlike the traditional recycling approaches whereby C&D waste is transported to off-site facilities for treatment, construction managers are actively exploring the possibility of on-site recycling where C&D waste is treated directly at source. This study reports the b…	Barriers and facilitators; Construction and demolition (C&D) waste; Hong Kong; On-site recycling; Waste management	Bao, Z., Lu, W., Developing efficient circularity for construction and demolition waste management in fast emerging economies: lessons learned from Shenzhen, China (2020) Sci. Total Environ., 724, p. 138264; Bao, Z., Lu, W., Chi, B., Yuan, H., Hao, J., Procurement innovation for a circular economy of construction and demolition waste: lessons learnt from Suzhou, China (2019) Waste Manag., 99, pp.…	Elsevier B.V.	Sci. Total Environ.	Article	Scopus
Kabirifar K., Mojtahedi M., Changxin Wang C., Vivian W.Y. T.	A conceptual foundation for effective construction and demolition waste management	2020	Cleaner Engineering and Technology	10	https://www.scopus.com/inward/record.uri?eid=2-s2.0-85105279140&doi=10.1016%2fj.clet.2020.100019&partnerID=40&md5=24daeafb08bd9f99c1c077c5914c845d	Faculty of Built Environment, University of New South Wales, Sydney, Australia; School of Built Environment, Western Sydney University, Sydney, Australia	Kabirifar, K., Faculty of Built Environment, University of New South Wales, Sydney, Australia; Mojtahedi, M., Faculty of Built Environment, University of New South Wales, Sydney, Australia; Changxin Wang, C., Faculty of Built Environment, University of New South Wales, Sydney, Australia; Vivian W.Y., T., School of Built Environment, Western Sydney University, Sydney, Australia	Construction and demolition waste (CDW) is described as a material which is indispensably arisen from construction and demolition (C&D) activities and ought to be effectively managed, otherwise, its improper management can produce negative economic, environmental, and social impacts. Effective management of CDW leads to the corroboration of structures and leading to an authentic impact on natural…	Conceptual framework; Construction and demolition waste management; Sustainability concept; Theory of planned behaviour; Waste management hierarchy	Ajayi, S.O., Oyedele, L.O., Bilal, M., Akinade, O.O., Alaka, H.A., Owolabi, H.A., Kadiri, K.O., Waste effectiveness of the construction industry: understanding the impediments and requisites for improvements (2015) Resour. Conserv. Recycl., 102, pp. 101-112; Ajayi, S.O., Oyedele, L.O., Akinade, O.O., Bilal, M., Owolabi, H.A., Alaka, H.A., Kadiri, K.O., Reducing waste to landfill: a need for cultu…	Elsevier Ltd	Clean. Eng. Technol.	Review	Scopus
Hao J., Di Maria F., Chen Z., Yu S., Ma W., Di Sarno L.	Comparative study of construction and demolition waste management in China and the european union	2020	Detritus	1	https://www.scopus.com/inward/record.uri?eid=2-s2.0-85098995385&doi=10.31025%2f2611-4135%2f2020.14029&partnerID=40&md5=2feecbf861ef0ae1ca110c89ac4168f9	Department of Civil Engineering, Xi’an Jiaotong-Liverpool University, Suzhou, China; Department of Engineering, University of Perugia, Perugia, Italy; Department of Building, Civil and Environmental Engineering, Concordia University, Montreal, Canada	Hao, J., Department of Civil Engineering, Xi’an Jiaotong-Liverpool University, Suzhou, China; Di Maria, F., Department of Engineering, University of Perugia, Perugia, Italy; Chen, Z., Department of Building, Civil and Environmental Engineering, Concordia University, Montreal, Canada; Yu, S., Department of Civil Engineering, Xi’an Jiaotong-Liverpool University, Suzhou, China; Ma, W., Department of…	Construction and demolition waste (CDW) accounts for 40% of urban municipal waste in China and around 25% in the European Union (EU). Since the EU is more developed and urbanized than China, its experience with managing CDW may be helpful to China. This study therefore compared China and the EU with respect to the flow of CDW materials and the policies, laws and regulations for CDW management. Th…	China; Comparative study; Construction and demolition waste; EU; Policies and strategies	Bao, Z., Lu, W., Chi, B., Yuan, H., Hao, J., Procurement innovation for a circular economy of construction and demolition waste: lessons learnt from Suzhou, China (2019) Waste Management, 99, pp. 12-21; Begum, R.A., Siwar, C., Pereira, J.J., Jaafar, A.H., Attitude and behavioral factors in waste management in the construction industry of Malaysia (2009) Resources, Conservation and Recycling, 53, …	Cisa Publisher - Eurowaste Srl	Detritus	Article	Scopus
Caldera S., Ryley T., Zatyko N.	Enablers and barriers for creating a marketplace for construction and demolition waste: A systematic literature review	2020	Sustainability (Switzerland)	5	https://www.scopus.com/inward/record.uri?eid=2-s2.0-85096846025&doi=10.3390%2fsu12239931&partnerID=40&md5=955a69d3b21de31910fccd1a4d43317b	Cities Research Institute, Griffith University, Nathan, 4111, Australia	Caldera, S., Cities Research Institute, Griffith University, Nathan, 4111, Australia; Ryley, T., Cities Research Institute, Griffith University, Nathan, 4111, Australia; Zatyko, N., Cities Research Institute, Griffith University, Nathan, 4111, Australia	Rapid population growth and urbanization have led to an increase in Construction and Demolition (C&D) waste, prompting government and industry bodies to develop better waste management practices. Waste trading has emerged as a targeted intervention to divert waste from landfill sites and create a second life for waste material. This paper examines key barriers and enablers influencing the creatio…	Barriers; Construction and demolition waste; Enablers; Marketplace; Waste management	Turkyilmaz, A., Guney, M., Karaca, F., Bagdatkyzy, Z., Sandybayeva, A., Sirenova, G., A Comprehensive Construction and Demolition Waste Management Model using PESTEL and 3R for Construction Companies Operating in Central Asia (2019) Sustainability, 11, p. 1593; Construction and Demolition Waste (CDW), , https://ec.europa.eu/environment/waste/construction_demolition.htm, European Commission. Avail…	MDPI	Sustainability	Review	Scopus
Mousavi M., Ventura A., Antheaume N.	Decision-based territorial life cycle assessment for the management of cement concrete demolition waste	2020	Waste Management and Research	4	https://www.scopus.com/inward/record.uri?eid=2-s2.0-85094653010&doi=10.1177%2f0734242X20965676&partnerID=40&md5=115669fe31a8e16b163b5debbcabc741	[1] University of Nantes, GeM, Institut de Recherche en Génie civil et Mécanique – CNRS UMR 6183 – Chaire Génie Civil Eco-construction, France; RISE Research Institutes of Sweden, Division of Built Environment, Department of Infrastructure and Concrete Constructions, Unit of Environmental Analysis and Constructions, Sweden; University Gustave Eiffel (IFSTTAR, MAST/GPEM, Campus of Nantes, France; …	Mousavi, M., [1] University of Nantes, GeM, Institut de Recherche en Génie civil et Mécanique – CNRS UMR 6183 – Chaire Génie Civil Eco-construction, France, RISE Research Institutes of Sweden, Division of Built Environment, Department of Infrastructure and Concrete Constructions, Unit of Environmental Analysis and Constructions, Sweden; Ventura, A., [1] University of Nantes, GeM, Institut de Rech…	Existing territorial life cycle assessments (LCAs) consider all activities in a given geographical area, defined as the foreground system, but cannot lead to operational decisions. In product scale LCA, the foreground system is defined as the part of the system directly controlled by an actor and is thus more adapted to compare possible scenarios within a decision perimeter. The present paper use…	geographical downscale; material flow analysis; recycling; Urban metabolism	Augiseau, V., Barles, S., Studying construction materials flows and stock: A review (2017) Resources, Conservation and Recycling, 123, pp. 153-164; Barles, S., Society, energy and materials: The contribution of urban metabolism studies to sustainable urban development issues (2010) Journal of Environmental Planning and Management, 53, pp. 439-455; Behera, M., Bhattacharyya, S.K., Minocha, A.K., R…	SAGE Publications Ltd	Waste Manage. Res.	Article	Scopus
Ma M., Tam V.W.Y., Le K.N., Li W.	Challenges in current construction and demolition waste recycling: A China study	2020	Waste Management	14	https://www.scopus.com/inward/record.uri?eid=2-s2.0-85091737410&doi=10.1016%2fj.wasman.2020.09.030&partnerID=40&md5=ea164b5d6319e08024c158d13402e512	School of Built Environment, Western Sydney University, Penrith, NSW 2751, Australia; School of Engineering, Western Sydney University, Penrith, NSW 2751, Australia; School of Civil & Environmental Engineering, University of Technology SydneyNSW 2007, Australia	Ma, M., School of Built Environment, Western Sydney University, Penrith, NSW 2751, Australia; Tam, V.W.Y., School of Built Environment, Western Sydney University, Penrith, NSW 2751, Australia; Le, K.N., School of Engineering, Western Sydney University, Penrith, NSW 2751, Australia; Li, W., School of Civil & Environmental Engineering, University of Technology SydneyNSW 2007, Australia	China produced a large amount of construction and demolition (C&D) waste, owing to the rapid development of construction industry. Although a set of policies and regulations are being drafted in China for promoting C&D waste recycling, execution of these policies in practice seems to be far from effective. Currently, approximately 75% of Chinese cities are still surrounded by large volumes of C&D…	C&D waste; China case; Policy; Site visits; Waste management	AECOM Asia Company Limited 2018. People's Republic of China: construction and demolition waste management and recycling. The PRC Ministry of Housing and Urban-Rural Development and the Asian Development Bank; Agamuthu, P., (2008) Waste Management & Research, 26, pp. 491-492; Akhtar, A., Sarmah, A.K., Construction and demolition waste generation and properties of recycled aggregate concrete: A glo…	Elsevier Ltd	Waste Manage.	Article	Scopus
Olanrewaju S.D., Ogunmakinde O.E.	Waste minimisation strategies at the design phase: Architects’ response	2020	Waste Management	5	https://www.scopus.com/inward/record.uri?eid=2-s2.0-85090424769&doi=10.1016%2fj.wasman.2020.08.045&partnerID=40&md5=a3f1e20d218583322d165471c0fa7e40	Department of Architecture, Federal University of Technology AkureOndo State, Nigeria; School of Architecture and Built Environment, University of Newcastle, Callaghan, NSW, Australia	Olanrewaju, S.D., Department of Architecture, Federal University of Technology AkureOndo State, Nigeria; Ogunmakinde, O.E., Department of Architecture, Federal University of Technology AkureOndo State, Nigeria, School of Architecture and Built Environment, University of Newcastle, Callaghan, NSW, Australia	Effective minimisation of construction material waste has demonstrated that environmental pollution arising from construction activities can be reduced. Yet, there is insufficient knowledge on the role of architects in minimising waste, especially at the design phase. The purpose of this article is to identify the causes, barriers, approaches, driving factors to waste minimisation and to investig…	Architects; Design; Design phase; Nigeria; Strategies; Waste minimisation	Adams, K., Design for deconstruction-helping construction unlock the benefits of the circular economy (2015) BRE Buzz.; Adedeji, Y.M.D., Taiwo, A.A., Fadairo, G., Olotuah, O.A., Promoting sustainable waste minimisation in the built environment: a case study of urban housing in Akure, Nigeria (2013) WIT Trans. Ecol. Environ., 173, pp. 615-626; Adewuyi, T.O., Construction Material Waste Planning an…	Elsevier Ltd	Waste Manage.	Article	Scopus
Gebremariam A.T., Di Maio F., Vahidi A., Rem P.	Innovative technologies for recycling End-of-Life concrete waste in the built environment	2020	Resources, Conservation and Recycling	8	https://www.scopus.com/inward/record.uri?eid=2-s2.0-85088957852&doi=10.1016%2fj.resconrec.2020.104911&partnerID=40&md5=f0bf311a8d2953b5c38f583999971d5e	Faculty of Civil Engineering and Geosciences, Resource and recycling, Delft University of Technology, Delft, CN 2628, Netherlands	Gebremariam, A.T., Faculty of Civil Engineering and Geosciences, Resource and recycling, Delft University of Technology, Delft, CN 2628, Netherlands; Di Maio, F., Faculty of Civil Engineering and Geosciences, Resource and recycling, Delft University of Technology, Delft, CN 2628, Netherlands; Vahidi, A., Faculty of Civil Engineering and Geosciences, Resource and recycling, Delft University of Tec…	Currently, natural resources are consumed at an alarming rate than their production (United Nations Environment Programme, 2014). This imposes unprecedented pressure on the environment. The problem seems to get worse with the present increase in population and demand for infrastructures. To alleviate these and other related problems, a circular approach to construction material flow is crucial. R…	ADR; circular concrete; concrete recycling; construction and demolition waste; HAS; recycled aggregates; recycling technology	Akbarnezhad, A., Ong, K.C.G., Zhang, M.H., Tam, C.T., Acid treatment technique for determining the mortar content of recycled concrete aggregates (2013) J. Test. Eval., 41; Bendixen, M., Best, J., Hackney, C., Iversen, L.L., Time is running out for sand (2019) Nature, 571, pp. 29-31; Braga, M., De Brito, J., Veiga, R., Incorporation of fine concrete aggregates in mortars (2012) Constr. Build. Mat…	Elsevier B.V.	Resour. Conserv. Recycl.	Article	Scopus
Guerin T.F.	Evaluating treatment pathways for managing packaging materials from construction of a solar photovoltaic power station	2020	Waste Management and Research	3	https://www.scopus.com/inward/record.uri?eid=2-s2.0-85087990291&doi=10.1177%2f0734242X20939627&partnerID=40&md5=86083300c9203270d1ea5ca842184a2d	Ag Institute Australia, Australia	Guerin, T.F., Ag Institute Australia, Australia	The reuse of end-of-life packaging materials (EOLPM) on site represents, particularly for remote sites, an important contribution to sustainable business practice because it provides a higher value end use when used to develop on-site mulch to enable soil improvement, thereby reducing transport emissions (in relation to the least preferred option of off-site disposal to landfill), lowering costs …	circular economy; construction waste; Cost-benefit analysis; end-of-life packaging materials; solar PV plant	Alvarez, J.V.L., Larrucea, M.A., Bermúdez, P.A., Biodegradation of paper waste under controlled composting conditions (2009) Waste Management, 29, pp. 1514-1519; (2018) National Greenhouse Accounts Factors, , Canberra, Department of Industry, Science, Energy and Resources; Botheju, D., Hovland, J., Haugen, H.A., Monoethanolamine biodegradation processes (2010) Proceedings of the 2Nd Annual Gas Pr…	SAGE Publications Ltd	Waste Manage. Res.	Article	Scopus
Paschoalin Filho J.A., Camelo D.G., de Carvalho D., Guerner Dias A.J., Marcondes Versolatto B.A.	Use of construction and demolition solid wastes for basket gabion filling	2020	Waste Management and Research		https://www.scopus.com/inward/record.uri?eid=2-s2.0-85086017792&doi=10.1177%2f0734242X20922591&partnerID=40&md5=e13e7ec4f3ed0691c6501f6bea815e81	Nove de Julho University, Brazil; Faculty of Agricultural Engineering, State University of Campinas, Brazil; Faculty of Sciences, Department of Geology and Territory, University of Porto, Portugal	Paschoalin Filho, J.A., Nove de Julho University, Brazil; Camelo, D.G., Nove de Julho University, Brazil; de Carvalho, D., Faculty of Agricultural Engineering, State University of Campinas, Brazil; Guerner Dias, A.J., Faculty of Sciences, Department of Geology and Territory, University of Porto, Portugal; Marcondes Versolatto, B.A., Nove de Julho University, Brazil	Construction and demolition wastes have been studied by technical means aiming at the development of management tools to reduce their environmental impacts. Among these, recycling can be highlighted. This paper aims at the technical assessment of basket gabions filled with construction and demolition solid waste. Gabions are usually used for retaining walls construction, and these are commonly fi…	Civil construction; construction and demolition solid waste; gabion; recycling; retaining wall; solid waste	(2017) Brazilian Association of Technical Standards - NBR NM 8522, , Concrete - Determination of static modulus of elasticity and deformation by compression. Rio de Janeiro; (2015) Brazilian Association of Technical Standards - NBR NM 7680, , Concrete - Sampling, preparing, testing, and result from the analysis of concrete cores Part 1: Axial compressive strength. Rio de Janeiro; (2010) Brazilian…	SAGE Publications Ltd	Waste Manage. Res.	Article	Scopus
Pellegrini L., Campi S., Locatelli M., Pattini G., Di Giuda G.M., Tagliabue L.C.	Digital Transition and Waste Management in Architecture, Engineering, Construction, and Operations Industry	2020	Frontiers in Energy Research	5	https://www.scopus.com/inward/record.uri?eid=2-s2.0-85097224088&doi=10.3389%2ffenrg.2020.576462&partnerID=40&md5=1a6b06c7702c488c5231dfb6105dfbeb	Department of Architecture, Built Environment and Construction Engineering - DABC, Politecnico di Milano, Milan, Italy; Department of Civil, Environmental, Architectural Engineering and Mathematics - DICATAM, Università degli Studi di Brescia, Brescia, Italy	Pellegrini, L., Department of Architecture, Built Environment and Construction Engineering - DABC, Politecnico di Milano, Milan, Italy; Campi, S., Department of Architecture, Built Environment and Construction Engineering - DABC, Politecnico di Milano, Milan, Italy; Locatelli, M., Department of Architecture, Built Environment and Construction Engineering - DABC, Politecnico di Milano, Milan, Ital…	The research aims at analyzing the integration of Waste Management (WM) strategies and Information management in the construction procurement process. The application of Building information modelling (BIM) methodologies for a Most Economically Advantageous Tender could address the digital transition in order to adopt environmentally sustainable practices. Despite the wide regulation regarding wa…	Blockchain; Building Information Management (BIM); Construction Waste Management (CWM); Green Public Procurement (GPP); Most Economically Advantageous Tender (MEAT); Smart Contract; Waste minimization strategies	Abeyratne, S., Monfared, R., Blockchain ready manufacturing supply chain using distributed ledger (2016) Int. J. Renew. Energy Technol, 5 (9), pp. 1-10; Addis, B., Jenkins, O., Briefing: design for deconstruction (2008) Waste Resource Manag, 161, pp. 9-12; Adjei, S.D., Ankrah, N.A., Ndekugri, I., Searle, D., Sustainable construction and demolition waste management: comparison of corporate and pro…	Frontiers Media S.A.	Front. Energy Res.	Article	Scopus
Akanbi L.A., Oyedele A.O., Oyedele L.O., Salami R.O.	Deep learning model for Demolition Waste Prediction in a circular economy	2020	Journal of Cleaner Production	12	https://www.scopus.com/inward/record.uri?eid=2-s2.0-85088359407&doi=10.1016%2fj.jclepro.2020.122843&partnerID=40&md5=f79ef66f29998da676afc6c27aabfdd2	Big Data, Enterprise and Artificial Intelligence Laboratory (Big-DEAL), Bristol Business School, University of the West of the England, Bristol, United Kingdom; Faculty of Science and Engineering, School of Architecture & Built Environment, University of Wolverhampton, Wolverhampton, WV1 1LY, United Kingdom; School of Architecture and Built Environment, University of Newcastle, Callaghan, NSW 230…	Akanbi, L.A., Big Data, Enterprise and Artificial Intelligence Laboratory (Big-DEAL), Bristol Business School, University of the West of the England, Bristol, United Kingdom, Department of Computer Science and Engineering, Obafemi Awolowo University, Ile-Ife, Nigeria; Oyedele, A.O., Faculty of Science and Engineering, School of Architecture & Built Environment, University of Wolverhampton, Wolver…	An essential requirement for a successful circular economy is the continuous use of materials. Planning for building materials reuse at the end-of-life of buildings is usually a difficult task because limited time are usually made available for building removal and materials recovery. In this study, deep learning models were developed for predicting the amount (in tons) of salvage and waste mater…	Building materials; Buildings’ end-of-life; Circular economy; Deep learning; Deep neural network	Adams, K., The case for pre-demolition audits (2013) Constr. Index, , https://www.theconstructionindex.co.uk/news/view/the-case-for-pre-demolition-audits; Ajayi, A., Oyedele, L., Owolabi, H., Akinade, O., Bilal, M., Davila Delgado, J.M., Akanbi, L., Deep learning models for health and safety risk prediction in power infrastructure projects (2019) Risk Anal., , risa.13425; Akanbi, L.A., Oyedele, L…	Elsevier Ltd	J. Clean. Prod.	Article	Scopus
Sandanayake M., Bouras Y., Haigh R., Vrcelj Z.	Current sustainable trends of using waste materials in concrete—a decade review	2020	Sustainability (Switzerland)	8	https://www.scopus.com/inward/record.uri?eid=2-s2.0-85096185608&doi=10.3390%2fsu12229622&partnerID=40&md5=656daf0f7c0ba375781fc493ffbd5a0a	ISILC, College of Engineering and Science, Victoria University, Melbourne, VIC 3011, Australia	Sandanayake, M., ISILC, College of Engineering and Science, Victoria University, Melbourne, VIC 3011, Australia; Bouras, Y., ISILC, College of Engineering and Science, Victoria University, Melbourne, VIC 3011, Australia; Haigh, R., ISILC, College of Engineering and Science, Victoria University, Melbourne, VIC 3011, Australia; Vrcelj, Z., ISILC, College of Engineering and Science, Victoria Univers…	Concrete is the most used construction material in the world. Consequently, the mass extraction of virgin materials required for concrete production causes major environmental impacts. With a focus on promoting sustainability, numerous research studies on incorporating waste materials to replace virgin substances in concrete were undertaken. Despite this vast volume of published literature, syste…	Concrete; Construction; Materials waste; Sustainable	Analysis of Australia’s Municipal Recycling Infrastructure Capacity October 2018 Commonwealth of Australia 2018, , https://www.environment.gov.au/system/files/resources/f0196d2e-9040-4547-8cb6-8b433923b53d/files/waste-stocktake-report.pdf, Department of the Envrionment and Energy, Australian Government. (accessed on 11 August 2020); Guo, Z., Kong, X., Zhang, J., Sun, Y., Tu, A., Jiang, T., Life-c…
Wang Z., Li H., Yang X.	Vision-based robotic system for on-site construction and demolition waste sorting and recycling	2020	Journal of Building Engineering	7	https://www.scopus.com/inward/record.uri?eid=2-s2.0-85091671043&doi=10.1016%2fj.jobe.2020.101769&partnerID=40&md5=c62b86693bf45761f7c9ef280758ffdc	Department of Building and Real Estate, The Hong Kong Polytechnic University, 11 Yuk Choi Road, Hong Kong	Wang, Z., Department of Building and Real Estate, The Hong Kong Polytechnic University, 11 Yuk Choi Road, Hong Kong; Li, H., Department of Building and Real Estate, The Hong Kong Polytechnic University, 11 Yuk Choi Road, Hong Kong; Yang, X., Department of Building and Real Estate, The Hong Kong Polytechnic University, 11 Yuk Choi Road, Hong Kong	Construction and demolition waste (CDW) causes severe pollution on a global scale, as we can see from western countries' as well as Chinese statistics. CDW accounts over 25% of Hong Kong's solid waste and about 40% for Australia and EU. The classification and recycling of CDW on construction sites make a vital contribution to the successful recycling of CDW. Currently, recycling of onsite constru…	Automated construction; Computer vision; Construction waste management; Robotics	Chen, Z., Li, H., Wong, C.T.C., An application of bar-code system for reducing construction wastes (2002) Autom. ConStruct., 11 (5), pp. 521-533; Yuan, H., Shen, L., Trend of the research on construction and demolition waste management (2011) Waste Manag., 31 (4), pp. 670-679; Environmental Protection Department, Monitoring of Solid Waste in Hong Kong - Waste Statistics for 2017 (2018), Hong Kong…	Elsevier Ltd	J. Build. Eng.	Article	Scopus
Abdul Nabi M., El-Adaway I.H.	Modular Construction: Determining Decision-Making Factors and Future Research Needs	2020	Journal of Management in Engineering	14	https://www.scopus.com/inward/record.uri?eid=2-s2.0-85091041335&doi=10.1061%2f%28ASCE%29ME.1943-5479.0000859&partnerID=40&md5=e6a0ab0151f5cd6adf4fc984d3d3b637	Dept. of Civil, Architectural, and Environmental Engineering, Missouri Univ. of Science and Technology, Rolla, MO 65409, United States	Abdul Nabi, M., Dept. of Civil, Architectural, and Environmental Engineering, Missouri Univ. of Science and Technology, Rolla, MO 65409, United States; El-Adaway, I.H., Dept. of Civil, Architectural, and Environmental Engineering, Missouri Univ. of Science and Technology, Rolla, MO 65409, United States	With a compound annual growth rate of 5.69%, the modular construction market is forecasted to increase to a market value of $154.8 million by the end of 2023. Traditional stick-built construction and modular construction differ in many aspects including design, engineering, collaboration requirements, logistics, and others. Available research efforts tried to study and model the complex modular c…		Abotaleb, I.S., El-Adaway-Adaway, I.H., Managing construction projects through dynamic modeling: Reviewing the existing body of knowledge and deriving future research directions (2018) J. Manage. Eng., 34 (6). , https://doi.org/10.1061/(ASCE)ME.1943-5479.0000633, 04018033; Abotaleb, I.S., El-Adaway-Adaway, I.H., A network-based methodology for quantitative knowledge gap identification in construc…	American Society of Civil Engineers (ASCE)	J Manage Eng	Article	Scopus
Wu Z., Yu A.T.W., Poon C.S.	Promoting effective construction and demolition waste management towards sustainable development: A case study of Hong Kong	2020	Sustainable Development	10	https://www.scopus.com/inward/record.uri?eid=2-s2.0-85090064761&doi=10.1002%2fsd.2119&partnerID=40&md5=0a7eee74f7dcf043e4e2f3211123028d	Sino-Australia Joint Research Centre in BIM and Smart Construction, Shenzhen University, Shenzhen, China; Key Laboratory of Coastal Urban Resilient Infrastructures (MOE), Shenzhen University, Shenzhen, China; Department of Building and Real Estate, The Hong Kong Polytechnic University, Kowloon, Hong Kong; Department of Civil and Environmental Engineering, The Hong Kong Polytechnic University, Kow…	Wu, Z., Sino-Australia Joint Research Centre in BIM and Smart Construction, Shenzhen University, Shenzhen, China, Key Laboratory of Coastal Urban Resilient Infrastructures (MOE), Shenzhen University, Shenzhen, China; Yu, A.T.W., Department of Building and Real Estate, The Hong Kong Polytechnic University, Kowloon, Hong Kong; Poon, C.S., Department of Civil and Environmental Engineering, The Hong …	Construction and demolition (C&D) waste accounts for a large proportion of solid waste, thus effective C&D waste management is essential for promoting sustainable development. In Hong Kong, the government has promulgated a series of policies to encourage related stakeholders to implement effective C&D waste management. However, the overall status remains not satisfactory and has a great potential…	construction and demolition waste management; environmental policy; non-inert waste; sustainable development	Ajayi, S.O., Oyedele, L.O., Policy imperatives for diverting construction waste from landfill: Experts' recommendations for UKpolicy expansion (2017) Journal of Cleaner Production, 147, pp. 57-65. , https://doi.org/10.1016/j.jclepro.2017.01.075; Ajayi, S.O., Oyedele, L.O., Critical design factors for minimising waste in construction projects: A structural equation modelling approach (2018) Resour…	John Wiley and Sons Ltd	Sustainable Dev.	Article	Scopus
Hoang N.H., Ishigaki T., Kubota R., Tong T.K., Nguyen T.T., Nguyen H.G., Yamada M., Kawamoto K.	Waste generation, composition, and handling in building-related construction and demolition in Hanoi, Vietnam	2020	Waste Management	12	https://www.scopus.com/inward/record.uri?eid=2-s2.0-85089343160&doi=10.1016%2fj.wasman.2020.08.006&partnerID=40&md5=1c6ca6fc45d38d92b72f136cf65435dd	National Institute for Environmental Studies, 16-2 Onogawa, Tsukuba, Ibaraki 305-8506, Japan; National University of Civil Engineering, 55 Giai Phong, Hai Ba Trung, Hanoi, Viet Nam; Institute of Strategy and Policy on Natural Resources and Environment, 479 Hoang Quoc Viet, Cau GiayHanoi, Viet Nam; Graduate School of Science and Engineering, Saitama University, Saitama, 338-8570, Japan	Hoang, N.H., National Institute for Environmental Studies, 16-2 Onogawa, Tsukuba, Ibaraki 305-8506, Japan; Ishigaki, T., National Institute for Environmental Studies, 16-2 Onogawa, Tsukuba, Ibaraki 305-8506, Japan; Kubota, R., National Institute for Environmental Studies, 16-2 Onogawa, Tsukuba, Ibaraki 305-8506, Japan; Tong, T.K., National University of Civil Engineering, 55 Giai Phong, Hai Ba Tr…	This study conducted a survey at 15 building construction and demolition sites in Hanoi, Vietnam in order to identify waste generation rates (WGR), composition, and current handling practices of construction and demolition waste (CDW). Waste quantification based on CDW layout, image analysis to identify CDW components, and face-to-face interviews with construction and demolition contractors to re…	CDW handling; CDW recycling; Image analysis; Waste generation rate; Waste quantification	Agamuthu, P., Challenges in sustainable management of construction and demolition waste (2008) Waste Manage. Res., 26, pp. 491-492; Akhtar, A., Sarmah, A.K., Construction and demolition waste generation and properties of recycled aggregate concrete: A global perspective (2018) J. Cleaner Prod., 186, pp. 262-281; Almås, A.-J., Lisø, K.R., Hygen, H.O., Øyen, C.F., Thue, J.V., An approach to impact …	Elsevier Ltd	Waste Manage.	Article	Scopus
Ding Z., Zhu M., Wu H., Zuo J.	Information system with multiple data layer approach to select the C&D waste landfilling infrastructure	2020	Environmental Science and Pollution Research	1	https://www.scopus.com/inward/record.uri?eid=2-s2.0-85087657267&doi=10.1007%2fs11356-020-09951-2&partnerID=40&md5=54f573ee1fe95c12a66249ad65fef102	College of Civil and Transportation Engineering, Shenzhen University, Shenzhen, 518060, China; Finance Bureau of Honghuagang District, Zunyi City, Zunyi City, Guizhou Province 563000, China; School of Architecture and Built Environment, The University of Adelaide, Adelaide, SA 5001, Australia	Ding, Z., College of Civil and Transportation Engineering, Shenzhen University, Shenzhen, 518060, China; Zhu, M., Finance Bureau of Honghuagang District, Zunyi City, Zunyi City, Guizhou Province 563000, China; Wu, H., School of Architecture and Built Environment, The University of Adelaide, Adelaide, SA 5001, Australia; Zuo, J., School of Architecture and Built Environment, The University of Adel…	Landfilling is a critical method in managing massive generated C&amp;D waste, and the appropriate selection of C&amp;D waste landfill sites can reduce the impacts of landfilling. This study proposes an approach combined F-AHP and GIS to select suitable C&amp;D waste landfills. The proposed model considers multiple factors from environmental, social and economic aspects. A case study of Shenzhen, …	Construction and demolition waste; Fuzzy-AHP; Geographic information system; Landfill site selection	Arkoc, O., Municipal solid waste landfill site selection using geographical information systems: a case study from Çorlu, Turkey (2014) Arab. J. Geosci., 7 (11), pp. 4975-4985; Banias, G., Achillas, C., Vlachokostas, C., Moussiopoulos, N., Tarsenis, S., Assessing multiple criteria for the optimal location of a construction and demolition waste management facility (2010) Build. Environ., 45 (10), …	Springer Science and Business Media Deutschland GmbH	Environ. Sci. Pollut. Res.	Article	Scopus
Sözer H., Sözen H.	Waste capacity and its environmental impact of a residential district during its life cycle	2020	Energy Reports	7	https://www.scopus.com/inward/record.uri?eid=2-s2.0-85078256301&doi=10.1016%2fj.egyr.2020.01.008&partnerID=40&md5=bf9af42ed39e861291e23d0743fb660a	Istanbul Technical University, Energy Institute, Turkey	Sözer, H., Istanbul Technical University, Energy Institute, Turkey; Sözen, H., Istanbul Technical University, Energy Institute, Turkey	Buildings generate a significant amount of waste that has considerable impacts on environment and energy flow. This study aims to investigate the waste capacity of the selected district and its effect on the environment within the current waste management policy via Life Cycle Assessment (LCA) methodology based on the two indicators; global warming potential and energy flow. The district has 82 b…	Demolition waste; District-scale waste management; Life cycle assessment; Liquid waste; Municipal solid waste; Waste capacity	and, L.F.K., Hollander, R., Bullermann, M., Gross, C., Hartung, H., Konig, K., Microbiological and hygienic aspects of the use of rainwater as processwater for toilet flushing, garden irrigation and laundering (1996) Das Gesundheitswes, 58 (288), p. 93; Anon, L.F.K., Eurostat static explained, “waste generated by households by year and waste category,” (2018), https://ec.europa.eu/eurostat/tgm/re…	Elsevier Ltd	Energy Rep.	Article	Scopus
Kim S.Y., Nguyen M.V., Luu V.T.	A performance evaluation framework for construction and demolition waste management: stakeholder perspectives	2020	Engineering, Construction and Architectural Management	9	https://www.scopus.com/inward/record.uri?eid=2-s2.0-85085939596&doi=10.1108%2fECAM-12-2019-0683&partnerID=40&md5=da969a4484b8d567e3c5d23dc49b7622	Department of Civil Engineering, Pukyong National University, Busan, South Korea; Department of Construction Management, Graduate School, Pukyong National University, Busan, South Korea; Faculty of Civil Engineering, Ho Chi Minh City Open University, Ho Chi Minh City, Viet Nam	Kim, S.Y., Department of Civil Engineering, Pukyong National University, Busan, South Korea; Nguyen, M.V., Department of Construction Management, Graduate School, Pukyong National University, Busan, South Korea; Luu, V.T., Faculty of Civil Engineering, Ho Chi Minh City Open University, Ho Chi Minh City, Viet Nam	Purpose: The purpose of this paper is twofold: first, to develop a performance evaluation framework for construction and demolition waste management (CDWM); second, to investigate feasible and effective strategies to improve the CDWM performance. Design/methodology/approach: A review of the literature highlighted a lack of comprehensive research to evaluate CDWM performance of key project stakeho…	Construction and demolition waste management (CDWM); Performance evaluation framework; Waste management strategy	Ajayi, S.O., Oyedele, L.O., Bilal, M., Akinade, O.O., Alaka, H.A., Owolabi, H.A., Critical management practices influencing on-site waste minimization in construction projects (2017) Waste Management, 59, pp. 330-339; Akinade, O.O., Oyedele, L.O., Ajayi, S.O., Bilal, M., Alaka, H.A., Owolabi, H.A., Bello, S.A., Kadiri, K.O., Design for Deconstruction (DfD): critical success factors for diverting …	Emerald Group Holdings Ltd.	Eng. Constr. Archit. Manage.	Article	Scopus
Wang Q.-Z., Zhao Y.-F., Tseng M.-L., Lim M.K.	Performance analysis and reuse of construction and demolition waste stone using fractal and gradation theory	2020	Journal of Cleaner Production	1	https://www.scopus.com/inward/record.uri?eid=2-s2.0-85088517690&doi=10.1016%2fj.jclepro.2020.122208&partnerID=40&md5=523440ecf573930f5a211c4bfbae9d05	School of Civil and Transportation Engineering, Hebei University of Technology, Tianjin, 300401, China; Institute of Innovation and Circular Economy, Asia University, No.500 Lioufeng Rd., Wufeng, Taichung, 41354, Taiwan; Department of Medical Research, China Medical University Hospital, China Medical University, Taiwan; Faculty of Economic and Management, University Kebangsaan Malaysia, Malaysia;…	Wang, Q.-Z., School of Civil and Transportation Engineering, Hebei University of Technology, Tianjin, 300401, China; Zhao, Y.-F., School of Civil and Transportation Engineering, Hebei University of Technology, Tianjin, 300401, China; Tseng, M.-L., Institute of Innovation and Circular Economy, Asia University, No.500 Lioufeng Rd., Wufeng, Taichung, 41354, Taiwan, Department of Medical Research, Ch…	This study aims to control the processing technology of granite aggregate through fractal theory, and to optimize the gradation of concrete to solve the reuse of waste stone derived from the construction and demolition wastes in China. This study applies the waste stone from construction and demolition wastes in concrete and provide a case example for the construction industry to implement the re…	Concrete performance; construction and demolitionwastes; Fractal theory; Overall calculation for mix design; Recycle; Recycle aggregate; Reuse and reduce principle	Aïtcin, P.C., Mehta, P.K., Effect of coarse aggregate characteristics on mechanical properties of high-strength concrete (1990) Mater. J., 87 (2), pp. 103-107; Akhtar, A., Sarmah, A.K., Construction and demolition waste generation and properties of recycled aggregate concrete: a global perspective (2018) J. Clean. Prod., 186, pp. 262-281; ASTM, Standard test method for index of aggregate particle…	Elsevier Ltd	J. Clean. Prod.	Article	Scopus
Su Y.	Multi-agent evolutionary game in the recycling utilization of construction waste	2020	Science of the Total Environment	13	https://www.scopus.com/inward/record.uri?eid=2-s2.0-85086505334&doi=10.1016%2fj.scitotenv.2020.139826&partnerID=40&md5=b9b99b514327317a8ce25aec6bea48c0	School of Civil Engineering and Architecture, Anyang Normal University, Anyang, 455000, China	Su, Y., School of Civil Engineering and Architecture, Anyang Normal University, Anyang, 455000, China	The recycling utilization of construction waste (CW) is of great importance to reduce waste discharge and protect natural resources. This study investigated the evolutionary decision making process and stable strategies among three stakeholders, including the government agency (GA), waste recycler (WR) and waste producer (WP), involved in CW recycling industry based on the game theory. The main f…	Construction waste; Industrial life circle theory; Recycling utilization; Tripartite evolutionary game	Allen, B., Lippner, G., Chen, Y.T., Fotouhi, B., Momeni, N., Yau, S.T., Nowak, M.A., Evolutionary dynamics on any population structure (2017) Nature, 544 (7649), p. 227; Begum, R.A., Siwar, C., Pereira, J.J., Abdul Hamid Jaafar, A.H., A benefit–cost analysis on the economic feasibility of construction waste minimisation: the case of Malaysia (2006) Resour. Conserv. Recycl., 48 (1), pp. 86-98; Che…	Elsevier B.V.	Sci. Total Environ.	Article	Scopus
Huang L., Cai T., Zhu Y., Zhu Y., Wang W., Sun K.	Lstm-based forecasting for urban construction waste generation	2020	Sustainability (Switzerland)	2	https://www.scopus.com/inward/record.uri?eid=2-s2.0-85092911198&doi=10.3390%2fsu12208555&partnerID=40&md5=49b8e1f6889ef6708637ad7b9ab4aa63	Key Laboratory of Coastal Disaster and Defence of Ministry of Education, Hohai University, Nanjing, 210098, China; School of Public Administration, Hohai University, Nanjing, 210098, China; Business School, Sichuan University, Chengdu, 610065, China; College of Political Science, Nanjing Agricultural University, Nanjing, 210095, China; College of Harbour, Coastal and Offshore Engineering, Hohai U…	Huang, L., Key Laboratory of Coastal Disaster and Defence of Ministry of Education, Hohai University, Nanjing, 210098, China, School of Public Administration, Hohai University, Nanjing, 210098, China; Cai, T., Business School, Sichuan University, Chengdu, 610065, China; Zhu, Y., College of Political Science, Nanjing Agricultural University, Nanjing, 210095, China; Zhu, Y., Key Laboratory of Coast…	Accurate forecasts of construction waste are important for recycling the waste and formulating relevant governmental policies. Deficiencies in reliable forecasting methods and historical data hinder the prediction of this waste in long-or short-term planning. To effectively forecast construction waste, a time-series forecasting method is proposed in this study, based on a three-layer long short-t…	Construction waste; Deep learning; Environmental engineering; Short and long-term memory (LSTM) network; Time-series forecasting	Yuan, H., Shen, L., Trend of the research on construction and demolition waste management (2011) Waste Manag, 31, pp. 670-679. , [CrossRef] [PubMed]; Wu, H., Zuo, J., Zillante, G., Wang, J., Yuan, H., Status quo and future directions of construction and demolition waste research: A critical review (2019) J. Clean. Prod, 240, p. 118163. , [CrossRef]; Wu, Z., Yu, A.T., Shen, L., Liu, G., Quantifyin…	MDPI	Sustainability	Article	Scopus
Collivignarelli M.C., Cillari G., Ricciardi P., Miino M.C., Torretta V., Rada E.C., Abbà A.	The production of sustainable concrete with the use of alternative aggregates: A review	2020	Sustainability (Switzerland)	9	https://www.scopus.com/inward/record.uri?eid=2-s2.0-85092145501&doi=10.3390%2fSU12197903&partnerID=40&md5=c8b695d6c54e6cc52ba1e8f61ad4cb27	Department of Civil Engineering and Architecture, University of Pavia, via Ferrata 1, Pavia, 27100, Italy; Department of Energy, Systems, Territory and Constructions Engineering, University of Pisa, Largo Lucio Lazzarino, Pisa, 56126, Italy; Department of Theoretical and Applied Sciences, Insubria University, Via G.B. Vico, 46, Varese, 21100, Italy; Department of Civil, Environmental, Architectur…	Collivignarelli, M.C., Department of Civil Engineering and Architecture, University of Pavia, via Ferrata 1, Pavia, 27100, Italy; Cillari, G., Department of Energy, Systems, Territory and Constructions Engineering, University of Pisa, Largo Lucio Lazzarino, Pisa, 56126, Italy; Ricciardi, P., Department of Civil Engineering and Architecture, University of Pavia, via Ferrata 1, Pavia, 27100, Italy;…	The concrete industry is a core element of the building sector, but it has to deal with the increasing attention on the environmental issues related to the production process: increasing energy efficiency and the adoption of alternative fuels or raw materials represent the most relevant solutions. The present work analyses physical, mechanical, and environmental performances of concrete incorpora…	Circular economy; Compressive strength; Environmental compatibility; Green concrete; Physical properties; Waste management	What is Concrete?, , https://bibm.eu/precast-concrete/what-is-concrete/, (accessed on 20 October 2019); Puertas, F., García-Díaz, I., Barba, A., Gazulla, M.F., Palacios, M., Gómez, M.P., Martínez-Ramírez, S., Ceramic wastes as alternative raw materials for Portland cement clinker production (2008) Cem. Concr. Compos., 30, pp. 798-805; (2019) Cement-Tracking Clean Energy Progress, , https://www.ie…	MDPI	Sustainability	Review	Scopus
Cha G.-W., Moon H.J., Kim Y.-M., Hong W.-H., Hwang J.-H., Park W.-J., Kim Y.-C.	Development of a prediction model for demolition waste generation using a random forest algorithm based on small datasets	2020	International Journal of Environmental Research and Public Health	3	https://www.scopus.com/inward/record.uri?eid=2-s2.0-85091719266&doi=10.3390%2fijerph17196997&partnerID=40&md5=78000709b5c19d0716e47e6903a89333	Department of Architectural Engineering, Dankook University, Yongin, 16890, South Korea; Department of Applied Statistics, Dankook University, Yongin, 16890, South Korea; School of Architecture, Civil, Environmental and Energy Engineering, Kyungpook National University, Daegu, 41566, South Korea; School of Architecture, Kyungpook National University, Daegu, 41566, South Korea; Department of Archi…	Cha, G.-W., Department of Architectural Engineering, Dankook University, Yongin, 16890, South Korea; Moon, H.J., Department of Architectural Engineering, Dankook University, Yongin, 16890, South Korea; Kim, Y.-M., Department of Applied Statistics, Dankook University, Yongin, 16890, South Korea; Hong, W.-H., School of Architecture, Civil, Environmental and Energy Engineering, Kyungpook National Un…	Recently, artificial intelligence (AI) technologies have been employed to predict construction and demolition (C&amp;D) waste generation. However, most studies have used machine learning models with continuous data input variables, applying algorithms, such as artificial neural networks, adaptive neuro-fuzzy inference systems, support vector machines, linear regression analysis, decision trees, a…	Construction waste management; Emolition waste management; Leave-one-out cross-validation; Prediction model; Random forest; Small data	Llatas, C., A model for quantifying construction waste in projects according to the European waste list (2011) Waste Manag, 31, pp. 1261-1276. , [CrossRef]; Li, J., Ding, Z., Mi, X., Wang, J., A model for estimating construction waste generation index for building project in China (2013) Resour. Conserv. Recycl, 74, pp. 20-26. , [CrossRef]; Wang, J., Li, Z., Vivian Tam, W.Y., Identifying best des…	MDPI AG	Int. J. Environ. Res. Public Health	Article	Scopus
Guerra B.C., Leite F., Faust K.M.	4D-BIM to enhance construction waste reuse and recycle planning: Case studies on concrete and drywall waste streams	2020	Waste Management	17	https://www.scopus.com/inward/record.uri?eid=2-s2.0-85089210022&doi=10.1016%2fj.wasman.2020.07.035&partnerID=40&md5=8d76770e6924e9858810983d6bb4eedf	Department of Civil, Architectural and Environmental Engineering, The University of Texas at Austin, 301 E. Dean Keeton St. C1752, Austin, TX 78712-1094, United States; Construction Engineering and Project Management Program, Department of Civil, Architectural and Environmental Engineering, The University of Texas at Austin, 301 E. Dean Keeton St. C1752, Austin, TX 78712-1094, United States	Guerra, B.C., Department of Civil, Architectural and Environmental Engineering, The University of Texas at Austin, 301 E. Dean Keeton St. C1752, Austin, TX 78712-1094, United States; Leite, F., Construction Engineering and Project Management Program, Department of Civil, Architectural and Environmental Engineering, The University of Texas at Austin, 301 E. Dean Keeton St. C1752, Austin, TX 78712-…	Despite pressing attention on construction waste management (CWM) issues, low rates of construction waste (CW) reuse and recycling (R&R) remain a limitation in construction projects. In recent years, Building Information Modeling (BIM) has gained momentum for CWM purposes; its data-richness, visualization, and simulation capabilities provide an opportunity to enhance CW R&R planning at the projec…	4D-BIM; Building information modeling (BIM); Construction waste; Recycle; Reuse	(2014), ACI Committee 318 Building code requirements for structural concrete: (ACI 318-14); and commentary (ACI 318R-14). American Concrete Institute, Farmington Hills, MI; Akanbi, L.A., Oyedele, L.O., Akinade, O.O., Ajayi, A.O., Delgado, M.D., Bilal, M., Bello, S.A., Salvaging Building Materials in a Circular Economy: A BIM-based whole-life Performance Estimator (2018) Resources Conserv. Recycl.…	Elsevier Ltd	Waste Manage.	Article	Scopus
Lederer J., Gassner A., Kleemann F., Fellner J.	Potentials for a circular economy of mineral construction materials and demolition waste in urban areas: a case study from Vienna	2020	Resources, Conservation and Recycling	13	https://www.scopus.com/inward/record.uri?eid=2-s2.0-85086429081&doi=10.1016%2fj.resconrec.2020.104942&partnerID=40&md5=9d00a838a209c78779b56d96a1206af1	Christian Doppler Laboratory for Anthropogenic Resources, Institute for Water Quality and Resource Management, TU Wien, Karlsplatz 13/226, Vienna, 1040, Austria; Institute of Chemical, Environmental and Bioscience Engineering, TU Wien, Getreidemarkt 9/166-01, Vienna, 1060, Austria	Lederer, J., Christian Doppler Laboratory for Anthropogenic Resources, Institute for Water Quality and Resource Management, TU Wien, Karlsplatz 13/226, Vienna, 1040, Austria, Institute of Chemical, Environmental and Bioscience Engineering, TU Wien, Getreidemarkt 9/166-01, Vienna, 1060, Austria; Gassner, A., Christian Doppler Laboratory for Anthropogenic Resources, Institute for Water Quality and …	Mineral construction and demolition wastes (CDW) are generated when buildings and infrastructures are renovated and when they reach their end of life. As one of the largest waste streams, they have a considerable potential for the reduction of waste generation, landfilling, and primary raw material consumption. To make use of this potential, sustainable development strategies of many cities inclu…	circular economy; Construction and demolition waste; Material flow analysis; Minerals; Raw materials; Recycling	(2018) Bituminous mixtures - Material specifications - Asphalt Concrete - Part 1: Empirical requirements - Rules for the implementation of ÖNORM EN 13108-1; Concrete — Specification, performance, production, use and conformity — Part 1: Rules for the implementation of ÖNORM EN 206 for normal and heavy concrete (2018) Annex E Utilization of recycled mineral aggregates according to ÖNORM B 3140; Au…	Elsevier B.V.	Resour. Conserv. Recycl.	Article	Scopus
Zhang C., Hu M., Yang X., Amati A., Tukker A.	Life cycle greenhouse gas emission and cost analysis of prefabricated concrete building façade elements	2020	Journal of Industrial Ecology	16	https://www.scopus.com/inward/record.uri?eid=2-s2.0-85079455375&doi=10.1111%2fjiec.12991&partnerID=40&md5=9f90eba20461df185b8a8a46587ba759	Institute of Environmental Sciences, Leiden University, Netherlands; School of Management Science and Real Estate, Chongqing University, Chongqing, China; RINA Consulting, Genova, Italy; Netherlands Organization for Applied Scientific Research TNO, Den Haag, Netherlands	Zhang, C., Institute of Environmental Sciences, Leiden University, Netherlands; Hu, M., Institute of Environmental Sciences, Leiden University, Netherlands, School of Management Science and Real Estate, Chongqing University, Chongqing, China; Yang, X., Institute of Environmental Sciences, Leiden University, Netherlands; Amati, A., RINA Consulting, Genova, Italy; Tukker, A., Institute of Environme…	Buildings are responsible for approximately 36% of carbon emissions in the European Union. Besides, gradual aging and a lack of adaptability and flexibility of buildings often lead to destructive interventions, resulting not only in higher costs but also in a large amount of construction and demolition waste (CDW). Recently, an innovative system (Ref. VEEP project) has been developed to recycle C…	building façade; construction and demolition waste (CDW); industrial ecology; life cycle assessment; life cycle costing; prefabricated concrete element	Albuquerque, T.L.M., Mattos, C.A., Scur, G., Kissimoto, K., Life cycle costing and externalities to analyze circular economy strategy: Comparison between aluminum packaging and tinplate (2019) Journal of Cleaner Production, 234, pp. 477-486. , https://doi.org/10.1016/j.jclepro.2019.06.091; Arrow, K.J., Cropper, M.L., Gollier, C., Groom, B., Heal, G.M., Newell, R.G., Weitzman, M.L., Should governm…	Blackwell Publishing	J. Ind. Ecol.	Article	Scopus
Liu J., Liu Y., Wang X.	An environmental assessment model of construction and demolition waste based on system dynamics: a case study in Guangzhou	2020	Environmental Science and Pollution Research	97	https://www.scopus.com/inward/record.uri?eid=2-s2.0-85077214044&doi=10.1007%2fs11356-019-07107-5&partnerID=40&md5=89dad2f9becf1186f216932a4df32b96	School of Management, Guangzhou University, Guangzhou, 510006, China	Liu, J., School of Management, Guangzhou University, Guangzhou, 510006, China; Liu, Y., School of Management, Guangzhou University, Guangzhou, 510006, China; Wang, X., School of Management, Guangzhou University, Guangzhou, 510006, China	At present, China is in the rapid development stage of urbanization, and construction activities are becoming more frequent. This is accompanied by a large amount of construction and demolition waste (C&amp;DW), which raises many problems with its governance, such as occupying valuable land resources, causing air pollution, and consuming raw materials. In this study, taking Guangzhou as an exampl…	Construction and demolition waste; Environmental assessment; Greenhouse gas emissions; System dynamics	Alba-Rodríguez, M.D., Martinez-Rocamora, A., Gonzulez-Vallejo, P., Ferreira-Sanchez, A., Marrero, M., Building rehabilitation versus demolition and new construction: Economic and environmental assessment (2017) Environ Impact Assess Rev, 66, pp. 115-126; Bao, Z.K., Lu, W.S., Chi, B., Yuan, H.P., Hao, J.L., Procurement innovation for a circular economy of construction and demolition waste: Lessons…	Springer Science and Business Media Deutschland GmbH	Environ. Sci. Pollut. Res.	Article	Scopus
Liu J., Teng Y., Wang D., Gong E.	System dynamic analysis of construction waste recycling industry chain in China	2020	Environmental Science and Pollution Research	10	https://www.scopus.com/inward/record.uri?eid=2-s2.0-85077204689&doi=10.1007%2fs11356-019-06739-x&partnerID=40&md5=1ba7e7c3114d6e78ecef4c658be3cc26	School of Management, Guangzhou University, Guangzhou, 510006, China; School of Civil and Transportation, South China University of Technology, Guangzhou, Guangdong 510641, China	Liu, J., School of Management, Guangzhou University, Guangzhou, 510006, China; Teng, Y., School of Management, Guangzhou University, Guangzhou, 510006, China; Wang, D., School of Management, Guangzhou University, Guangzhou, 510006, China; Gong, E., School of Civil and Transportation, South China University of Technology, Guangzhou, Guangdong 510641, China	With the acceleration of China’s urbanization process, construction activities have led to a substantial increase in construction waste. However, as China’s construction waste recycling rate is low, it is difficult to convert construction waste into valuable products for the sustainable development of waste resources. The biggest reason for this is the construction waste industrial chain, which i…	Collaborative management; Construction and demolition waste (C&DW); Industry chain; Sustainable development; System dynamics	Ajayi, S.O., Oyedele, L.O., Akinade, O.O., Bilal, M., Alaka, H.A., Owolabi, H.A., Kadiri, K.O., Attributes of design for construction waste minimization: A case study of waste-to-energy project (2017) Renew Sust Energ Rev, 73, pp. 1333-1341. , 10.1016/j.rser.2017.01.084 DOI; Ajayi, S.O., Oyedele, L.O., Bilal, M., Akinade, O.O., Alaka, H.A., Owolabi, H.A., Critical management practices influencing…	Springer Science and Business Media Deutschland GmbH	Environ. Sci. Pollut. Res.	Article	Scopus
Luciano A., Reale P., Cutaia L., Carletti R., Pentassuglia R., Elmo G., Mancini G.	Resources Optimization and Sustainable Waste Management in Construction Chain in Italy: Toward a Resource Efficiency Plan	2020	Waste and Biomass Valorization	10	https://www.scopus.com/inward/record.uri?eid=2-s2.0-85058956595&doi=10.1007%2fs12649-018-0533-1&partnerID=40&md5=452aaaa7704be033040bfbfa71bd3e71	Resource Valorization Laboratory, Department for Sustainability, ENEA (Italian National Agency for New Technologies, Energy and Sustainable Economic Development), Via Anguillarese 301, Rome, Italy; Electric, Electronics and Computer Engineering Department, University of Catania, Viale Andrea Doria 6, Catania, Italy	Luciano, A., Resource Valorization Laboratory, Department for Sustainability, ENEA (Italian National Agency for New Technologies, Energy and Sustainable Economic Development), Via Anguillarese 301, Rome, Italy; Reale, P., Resource Valorization Laboratory, Department for Sustainability, ENEA (Italian National Agency for New Technologies, Energy and Sustainable Economic Development), Via Anguillare…	The aim of this paper, by focusing on the construction chain, is to provide a functional-cognitive framework for orienting the use of all the available resources including raw materials, products and by-products but also residues and wastes in order to support national resource efficiency policies, to identify potential actions and to achieve resources efficiency and sustainable waste management …	Circular economy; Construction and demolition waste; Construction chain; Material flow analysis; Resource efficiency plan	Strategy for the Sustainable Competitiveness of the Construction Sector and Its Enterprises (2012) COM, 433 (2012); Closing the Loop: An EU Action Plan for the Circular Economy (2015) COM, 614 (2015); 20.9.2011: Roadmap to a Resource Efficient Europe (2011) COM, 571; 21.12.2007: A Lead Market Initiative for Europe (2007) COM, 860; Addressing the Challenge of Water Scarcity and Droughts in the Eur…	Springer Science+Business Media B.V.	Waste Biomass Valoris.	Article	Scopus
Kvo?ka D., Lešek A., Knez F., Ducman V., Panizza M., Tsoutis C., Bernardi A.	Life cycle assessment of prefabricated geopolymeric façade cladding panels made from large fractions of recycled construction and demolition waste	2020	Materials	6	https://www.scopus.com/inward/record.uri?eid=2-s2.0-85091801475&doi=10.3390%2fMA13183931&partnerID=40&md5=f90d3df83b3f5deda138df1fede545f9	Slovenian National Building and Civil Engineering Institute, Dim?ceva ulica 12, Ljubljana, 1000, Slovenia; National Research Council-Institute of Condensed Matter Chemistry and Technologies for Energy, Corso Stati Uniti 4, Padua, 35127, Italy; Proigmenes Erevnitikes and Diahiristikes Efarmoges (AMSolutions), Dim. Glinou 7, Irakleio, 14122, Greece; National Research Council-Institute of Atmospheri…	Kvo?ka, D., Slovenian National Building and Civil Engineering Institute, Dim?ceva ulica 12, Ljubljana, 1000, Slovenia; Lešek, A., Slovenian National Building and Civil Engineering Institute, Dim?ceva ulica 12, Ljubljana, 1000, Slovenia; Knez, F., Slovenian National Building and Civil Engineering Institute, Dim?ceva ulica 12, Ljubljana, 1000, Slovenia; Ducman, V., Slovenian National Building and C…	The construction and demolition sector is one of the biggest consumers of natural resources in the world and consequently, one of the biggest waste producers worldwide. The proper management of construction and demolition waste (CDW) can provide major benefits for the construction and recycling industry. However, the recycling rate of CDW is relatively low, as there is still a lack of confidence …	Alkali-activated material (AAM); Construction and demolition waste (CDW); Façade cladding panel; Geopolymer; Life cycle assessment (LCA)	Rashid, A.F.A., Yusoff, S., A review of life cycle assessment method for building industry (2015) Renew. Sustain. Energy Rev, 45, pp. 244-248; Wang, T., Wang, J., Wu, P., Wang, J., He, Q., Wang, X., Estimating the environmental costs and benefits of demolition waste using life cycle assessment and willingness-to-pay: A case study in Shenzhen (2018) J. Clean. Prod, 172, pp. 14-26; di Maria, A., Ey…	MDPI AG	Mater.	Article	Scopus
Long H., Liu H., Li X., Chen L.	An evolutionary game theory study for construction and demolition waste recycling considering green development performance under the chinese government’s reward–penalty mechanism	2020	International Journal of Environmental Research and Public Health	19	https://www.scopus.com/inward/record.uri?eid=2-s2.0-85090051164&doi=10.3390%2fijerph17176303&partnerID=40&md5=c7c6ebfd0a6302f4d9ed00ed990da417	School of Civil Engineering and Geomatics, Southwest Petroleum University, Chengdu, 610500, China; College of Architecture and Urban-Rural Planning, Sichuan Agricultural University, Chengdu, 611830, China; School of Management, Jiangsu University, Zhenjiang, 212013, China; Institute for Advanced Materials and Technology, University of Science and Technology Beijing, Beijing, 100083, China	Long, H., School of Civil Engineering and Geomatics, Southwest Petroleum University, Chengdu, 610500, China; Liu, H., School of Civil Engineering and Geomatics, Southwest Petroleum University, Chengdu, 610500, China; Li, X., College of Architecture and Urban-Rural Planning, Sichuan Agricultural University, Chengdu, 611830, China, School of Management, Jiangsu University, Zhenjiang, 212013, China;…	The low efficiency of the closed-loop supply chain in construction and demolition waste (CDW) recycling has restricted the green development of China’s construction industry. Additionally, the government’s reward–penalty mechanism has a huge influence on green development. This study aimed to investigate the effect of green development performance (GDP) and the government’s reward–penalty mechani…	Construction and demolition waste (CDW); Construction industry; Evolutionary game theory; Green development performance (GDP); Supply chain management	Li, X., Du, J., Long, H., A Comparative Study of Chinese and Foreign Green Development from the Perspective of Mapping Knowledge Domains (2018) Sustainability, 10, p. 4357; Li, X., Du, J., Long, H., Green development behavior and performance of industrial enterprises based on grounded theory study: Evidence from China (2019) Sustainability, 11, p. 4133; Fan, K., Chan, E., Qian, Q., Transaction co…	MDPI AG	Int. J. Environ. Res. Public Health	Article	Scopus
Raškovi? M., Ragossnig A.M., Kondracki K., Ragossnig-Angst M.	Clean construction and demolition waste material cycles through optimised pre-demolition waste audit documentation: A review on building material assessment tools	2020	Waste Management and Research	1	https://www.scopus.com/inward/record.uri?eid=2-s2.0-85087677277&doi=10.1177%2f0734242X20936763&partnerID=40&md5=08fb78f5bc5fda78547a9d9808ff2628	RM Umweltkonsulenten ZT GmbH, Austria; Vermessung Angst ZT GmbH, Austria	Raškovi?, M., RM Umweltkonsulenten ZT GmbH, Austria, Vermessung Angst ZT GmbH, Austria; Ragossnig, A.M., RM Umweltkonsulenten ZT GmbH, Austria, Vermessung Angst ZT GmbH, Austria; Kondracki, K., RM Umweltkonsulenten ZT GmbH, Austria, Vermessung Angst ZT GmbH, Austria; Ragossnig-Angst, M., RM Umweltkonsulenten ZT GmbH, Austria, Vermessung Angst ZT GmbH, Austria	Waste from the construction sector poses huge challenges for sustainable waste management. This is not only due to the vast amount of waste produced in construction and demolition activities, but also due to pollutants potentially contained in these products. Subject to these conditions, waste management must ensure recovery of as many resources as possible, while making sure to keep material loo…	anthropogenic stock; as-built building information modelling; building material assessment; clean recycling loops; construction and demolition waste; pre-demolition waste audit; Sustainable waste management; urban mining	(2010) The Contractor’s Guide to BIM, , https://www.agc.org/news/2010/04/28/contractors-guide-bim-2nd-edition, 2nd ed., Arlington, Associated General Contractors of America, accessed 20 February 2020; Akanbi, L.A., Oyedele, L.O., Akinade, O.O., Salvaging building materials in a circular economy: A BIM-based whole-life performance estimator (2018) Resources, Conservation and Recycling, 129, pp. 17…	SAGE Publications Ltd	Waste Manage. Res.	Review	Scopus
Du L., Feng Y., Lu W., Kong L., Yang Z.	Evolutionary game analysis of stakeholders' decision-making behaviours in construction and demolition waste management	2020	Environmental Impact Assessment Review	17	https://www.scopus.com/inward/record.uri?eid=2-s2.0-85086630470&doi=10.1016%2fj.eiar.2020.106408&partnerID=40&md5=4a77b38cb64046b3b7edb398758208c7	School of Economics and Management, Harbin Engineering University, No.145, Nan Tong Street, Harbin, Heilongjiang Province, China; School of Computing, Engineering and Mathematics, Western Sydney University, Penrith, NSW2751, Australia	Du, L., School of Economics and Management, Harbin Engineering University, No.145, Nan Tong Street, Harbin, Heilongjiang Province, China; Feng, Y., School of Computing, Engineering and Mathematics, Western Sydney University, Penrith, NSW2751, Australia; Lu, W., School of Economics and Management, Harbin Engineering University, No.145, Nan Tong Street, Harbin, Heilongjiang Province, China; Kong, L…	Continuing industrial development has created large quantities of construction and demolition (C&D) waste, which has led to severe environmental and social problems. The aim of this study was to investigate the decision-making behaviours of stakeholders involved in C&D waste management. Based on evolutionary game theory, stakeholder decision-making behaviours in C&D waste management were analysed…	Construction and demolition (C&D) waste management; Decision-making behaviours; Evolutionary game theory; Numerical simulation; Stakeholders	C&D Waste Management Guide, Minimizing Construction & Demolition Waste (2016), Department of Health, Office of Solid Waste Management Honolulu, HI; Adler, J.H., Free & Green: a new approach to environmental protection (2001) Harvard J. Law Public Policy, 24, pp. 653-694; Ajayi, S.O., Waste effectiveness of the construction industry: understanding the impediments and requisites for improvements (2…	Elsevier Inc.	Environ. Impact Assess. Rev.	Article	Scopus
Zhang C., Hu M., Yang X., Miranda-Xicotencatl B., Sprecher B., Di Maio F., Zhong X., Tukker A.	Upgrading construction and demolition waste management from downcycling to recycling in the Netherlands	2020	Journal of Cleaner Production	15	https://www.scopus.com/inward/record.uri?eid=2-s2.0-85084439624&doi=10.1016%2fj.jclepro.2020.121718&partnerID=40&md5=a8a1ec4acd06ffbf6c7bc22576ad4dc3	Institute of Environmental Sciences, Leiden University, RA, Leiden, 2300, Netherlands; School of Management Science and Real Estate, Chongqing University, Chongqing, 40045, China; Faculty of Civil Engineering and Geosciences, Delft University of Technology, CN, Delft, 2628, Netherlands; Netherlands Organization for Applied Scientific Research TNO, DA, Den Haag, 2595, Netherlands	Zhang, C., Institute of Environmental Sciences, Leiden University, RA, Leiden, 2300, Netherlands; Hu, M., Institute of Environmental Sciences, Leiden University, RA, Leiden, 2300, Netherlands, School of Management Science and Real Estate, Chongqing University, Chongqing, 40045, China; Yang, X., Institute of Environmental Sciences, Leiden University, RA, Leiden, 2300, Netherlands; Miranda-Xicotenc…	Urban mining from construction and demolition waste (CDW) is highly relevant for the circular economy ambitions of the European Union (EU). Given the large volumes involved, end-of-life (EoL) concrete is identified as one of the priority streams for CDW recycling in most EU countries, but it is currently largely downcycled or even landfilled. The European projects C2CA and VEEP have proposed seve…	Construction and demolition waste (CDW); Downcycling; Material flow analysis (MFA); Recycling; The Netherlands; Waste concrete	Allwood, J.M., Squaring the circular economy (2014) Handbook of Recycling, pp. 445-477. , Elsevier; Andr, R., Bratteb, H., Projection of construction and demolition waste in Norway (2016) J. Ind. Ecol., 11, pp. 27-39; Bio Intelligence Service, Service contract on management of construction and demolition waste – SR1, final report task 2. European commission (DG ENV) ENV.G.4/FRA/2008/0112 (2011); …	Elsevier Ltd	J. Clean. Prod.	Article	Scopus
Marcellus-Zamora K.A., Gallagher P.M., Spatari S.	Can Public Construction and Demolition Data Describe Trends in Building Material Recycling? Observations From Philadelphia	2020	Frontiers in Built Environment	2	https://www.scopus.com/inward/record.uri?eid=2-s2.0-85090771400&doi=10.3389%2ffbuil.2020.00131&partnerID=40&md5=e256cc46295bfd215ec36f7e4c522285	Construction Management Program, College of Architecture and the Built Environment, Thomas Jefferson University, Philadelphia, PA, United States; Department of Civil, Architectural, and Environmental Engineering, Drexel University, Philadelphia, PA, United States; Faculty of Civil and Environmental Engineering, Technion – Israel Institute of Technology, Haifa, Israel	Marcellus-Zamora, K.A., Construction Management Program, College of Architecture and the Built Environment, Thomas Jefferson University, Philadelphia, PA, United States; Gallagher, P.M., Department of Civil, Architectural, and Environmental Engineering, Drexel University, Philadelphia, PA, United States; Spatari, S., Department of Civil, Architectural, and Environmental Engineering, Drexel Univer…	There is a significant amount of waste generated during construction and demolition (C&D) activities, but few data to understand the sources, age, spatial origin, and its fate following entry into the waste management system. With few public records that track C&D waste flows, we turned to industry and Leadership in Energy and Environmental Design (LEED) to quantify C&D data and meta-data using m…	C&D waste (cdw); circular ecomomy; data mining; LEED (Leadership in Energy and Environmental Design); material flow analysis (MFA)	Aktas, C.B., Bartholomew, P., Church, S., Application of GIS to prioritize brownfield sites for green building construction based on LEED criteria (2017) J. Urban Plan. Dev, 143. , 29515898; Bakchan, A., Faust, K.M., Construction waste generation estimates of institutional building projects: leveraging waste hauling tickets (2019) Waste Manag, 87, pp. 301-312. , 31109530; Bergbäck, B., Johansson,…	Frontiers Media S.A.	Front. Built Environ.	Article	Scopus
Yang B., Song X., Yuan H., Zuo J.	A model for investigating construction workers’ waste reduction behaviors	2020	Journal of Cleaner Production	4	https://www.scopus.com/inward/record.uri?eid=2-s2.0-85084485479&doi=10.1016%2fj.jclepro.2020.121841&partnerID=40&md5=4b97474fec60e4ecd5d1c92972be705c	School of Economics and Management, Southwest Jiaotong University, Sichuan, 610031, China; School of Management, Guangzhou UniversityGuangdong 510006, China; School of Architecture & Built Environment, The University of Adelaide, Australia	Yang, B., School of Economics and Management, Southwest Jiaotong University, Sichuan, 610031, China; Song, X., School of Management, Guangzhou UniversityGuangdong 510006, China; Yuan, H., School of Management, Guangzhou UniversityGuangdong 510006, China; Zuo, J., School of Architecture & Built Environment, The University of Adelaide, Australia	Construction workers’ waste reduction behaviors (CWWRBs) have been critical given that workers directly use building materials and carry out on-site construction activities. However, to date, the underlying causations of CWWRBs have not yet been well revealed. This paper thus aims to identify major factors affecting CWWRBs based on the Theory of Planned Behavior (TPB) and develop a simulation mod…	Construction waste; System dynamics; Theory of planned behavior; Waste reduction behavior	Ahmed, S., Islam, H., Hoque, I., Hossain, M., Reality check against skilled worker parameters and parameters failure effect on the construction industry for Bangladesh (2018) Int. J. Construct. Manag., pp. 1-10; Ajzen, I., The theory of planned behavior (1991) Organ. Behav. Hum. Decis. Process., 50 (2), pp. 179-211; Ajzen, I., Perceived behavioral control, self-efficacy, locus of control, and the…	Elsevier Ltd	J. Clean. Prod.	Article	Scopus
Maués L.M.F., Nascimento B.D.M.O.D., Lu W., Xue F.	Estimating construction waste generation in residential buildings: A fuzzy set theory approach in the Brazilian Amazon	2020	Journal of Cleaner Production	14	https://www.scopus.com/inward/record.uri?eid=2-s2.0-85084186638&doi=10.1016%2fj.jclepro.2020.121779&partnerID=40&md5=4e7e250aba60d31910ed9d9ed89c92c0	Institute of Technology, Federal University of Pará, Street Augusto Corrêa 01, Guamá, Belém, Pará 66075-110, Brazil; Department of Real Estate and Construction, Faculty of Architecture, The University of Hong Kong, Hong Kong	Maués, L.M.F., Institute of Technology, Federal University of Pará, Street Augusto Corrêa 01, Guamá, Belém, Pará 66075-110, Brazil; Nascimento, B.D.M.O.D., Institute of Technology, Federal University of Pará, Street Augusto Corrêa 01, Guamá, Belém, Pará 66075-110, Brazil; Lu, W., Department of Real Estate and Construction, Faculty of Architecture, The University of Hong Kong, Hong Kong; Xue, F., …	The estimate of construction waste generation is the key decision-making information for policy-makers, construction managers, and the like to devise informed waste management strategies. However, estimating construction waste generated from projects is particularly onerous, as numerous factors related to design, site, and construction are largely in a fuzzy nature when the estimating job is cond…	Brazil; Building; Construction waste; Fuzzy set theory; Waste quantification	Afshar, M.R., Alipouri, Y., Sebt, M.H., Chan, W.T., A type-2 fuzzy set model for contractor prequalification (2017) Autom. ConStruct., 84, pp. 356-366; Baldwin, A., Poon, C.S., Shen, L.Y., Austin, S., Wong, I., Designing out waste in high-rise residential buildings: analysis of precasting methods and traditional construction (2009) Renew. Energy, 34, pp. 2067-2073; Cai, Y., Huang, G.H., Nie, X.H.…	Elsevier Ltd	J. Clean. Prod.	Article	Scopus
Kioupis D., Skaropoulou A., Tsivilis S., Kakali G.	Valorization of brick and glass cdws for the development of geopolymers containing more than 80% of wastes	2020	Minerals	5	https://www.scopus.com/inward/record.uri?eid=2-s2.0-85093896042&doi=10.3390%2fmin10080672&partnerID=40&md5=e855400c50eb0a9cd21a5f5c68aa1a88	School of Chemical Engineering, National Technical University of Athens, Athens, 15773, Greece	Kioupis, D., School of Chemical Engineering, National Technical University of Athens, Athens, 15773, Greece; Skaropoulou, A., School of Chemical Engineering, National Technical University of Athens, Athens, 15773, Greece; Tsivilis, S., School of Chemical Engineering, National Technical University of Athens, Athens, 15773, Greece; Kakali, G., School of Chemical Engineering, National Technical Univ…	One of the areas of priority in a circular economy, regarding waste management, regards the valorization of construction and demolition wastes (CDW). This study suggests the synthesis of geopolymeric binders based almost entirely on construction and demolition wastes. Ceramic waste was used as the aluminosilicate precursor of the geopolymer synthesis, while glass waste was applied in the preparat…	CDW; Characterization; Compressive strength; Geopolymer; Waste brick; Waste glass	(2012) Towards the Circular Economy: An Economic and Business Rationale for an Accelerated Transition, pp. 21-34. , Ellen MacArthur Foundation. Ellen MacArthur Foundation: Cowes, UK; Geissdoerfer, M., Savaget, P., Bocken, N.M.P., Hultink, E.J., The circular economy—A new sustainability paradigm? (2017) J. Clean. Prod, 143, pp. 757-768. , [CrossRef]; Murray, A., Skene, K., Haynes, K., The circular…	MDPI AG	Minerals	Article	Scopus
Hashempour M., Heidari A., Shahi jounaghani M.	The efficiency of hybrid BNN-DWT for predicting the construction and demolition waste concrete strength	2020	International Journal of Engineering, Transactions B: Applications	1	https://www.scopus.com/inward/record.uri?eid=2-s2.0-85091901473&doi=10.5829%2fije.2020.33.08b.12&partnerID=40&md5=ca7174ac5cb0a6982e7bfcfb11ac6fd1	Department of Civil and Environmental Engineering, Amirkabir University of Technology, Tehran, Iran; Department of Civil Engineering, Shahrekord University, Shahrekord, Iran	Hashempour, M., Department of Civil and Environmental Engineering, Amirkabir University of Technology, Tehran, Iran; Heidari, A., Department of Civil Engineering, Shahrekord University, Shahrekord, Iran; Shahi jounaghani, M., Department of Civil Engineering, Shahrekord University, Shahrekord, Iran	The current study focuses on two main goals. First, with the use of construction and demolition (C&amp;D) of building materials, a new aggregate was produced and it was utilized for green concrete production. The compressive strength test confirmed the good function of C&amp;DW aggregate concrete. This concrete did not show significant differences with natural sand concrete. Second, Backpropagati…	Backpropagation network; Concrete; Discrete wavelet transform; Sustainable development; Waste management	Tavakoli, D., Hashempour, M., Heidari, A., Use of waste materials in concrete: A review (2018) Pertanika Journal of Science and Technology, 26 (2), pp. 499-522; Heidari, A., Hashempour, M., Chermahini, M.D., Influence of reactive mgo hydration and cement content on c&dw aggregate concrete characteristics (2019) International Journal of Civil Engineering, 17 (7), pp. 1095-1106. , https://doi.org/1…	Materials and Energy Research Center	Int. J. Eng. Trans. B Applic.	Article	Scopus
Liu J., Huang Z., Wang X.	Economic and environmental assessment of carbon emissions from demolition waste based on LCA and LCC	2020	Sustainability (Switzerland)	5	https://www.scopus.com/inward/record.uri?eid=2-s2.0-85089818805&doi=10.3390%2fsu12166683&partnerID=40&md5=2599530e564e55d2aa3afb884bedc77e	School of Management, Guangzhou University, Guangzhou, 510006, China	Liu, J., School of Management, Guangzhou University, Guangzhou, 510006, China; Huang, Z., School of Management, Guangzhou University, Guangzhou, 510006, China; Wang, X., School of Management, Guangzhou University, Guangzhou, 510006, China	In China, urban renewal and renovation projects generate a large amount of demolition waste every year, the disposal of which has certain impacts on the environment. Therefore, more effective policies should be implemented for the management of demolition waste. This study combines life cycle assessment (LCA) with life cycle costing (LCC) to analyze the environmental and economic drivers of three…	Carbon emissions; Demolition waste; Environmental assessment; LCA; Recycling	Stocker, T.F., Qin, D., Plattner, G., Tignor, M.M.B., Allen, S.K., Boschung, J., Nauels, A., Midgley, P.M., (2013) Climate Change 2013 the Physical Science Basis: Working Group I Contribution to the Fifth Assessment Report of the Intergovernmental Panel on Climate Change, , Cambridge University Press: Cambridge, UK; Wang, Y., (2016) Whole Life Cycle Carbon Emissions Research of Industrialized Pre…	MDPI	Sustainability	Article	Scopus
Biluca J., de Aguiar C.R., Trojan F.	Sorting of suitable areas for disposal of construction and demolition waste using GIS and ELECTRE TRI	2020	Waste Management	9	https://www.scopus.com/inward/record.uri?eid=2-s2.0-85087956894&doi=10.1016%2fj.wasman.2020.07.007&partnerID=40&md5=bed1d01a3bcbee8a93a85555f28feb35	Federal University of Parana (UFPR), Brazil; Federal University of Technology – Parana (UTFPR), Brazil	Biluca, J., Federal University of Parana (UFPR), Brazil; de Aguiar, C.R., Federal University of Technology – Parana (UTFPR), Brazil; Trojan, F., Federal University of Technology – Parana (UTFPR), Brazil	Inadequate construction and demolition waste disposal create severe environmental impacts in cities when it occurs in an uncontrolled manner. For waste with the possibility of recycling, the appropriate destination would be recycling plants or landfills. In the investigative process, no studies were found that considered the sorting procedure by compensatory and non-compensatory multi-criteria an…	Aptitude areas map; Construction and demolition waste; Geography information system; Multi-criteria analysis	(1997), ABNT (Brazilian Association Technical Standards) Non-hazardous waste landfill - Criteria for design, implementation and operation - NBR 13896 (in Portuguese), Rio de Janeiro; ABNT, Brazilian Association Technical Standards, 2004a. Solid waste – classification - NBR 10004 (in Portuguese), Rio de Janeiro; ABNT, Brazilian Association Technical Standards, 2004b. Solid waste from civil constru…	Elsevier Ltd	Waste Manage.	Article	Scopus
Li C.Z., Zhao Y., Xiao B., Yu B., Tam V.W.Y., Chen Z., Ya Y.	Research trend of the application of information technologies in construction and demolition waste management	2020	Journal of Cleaner Production	30	https://www.scopus.com/inward/record.uri?eid=2-s2.0-85083312218&doi=10.1016%2fj.jclepro.2020.121458&partnerID=40&md5=f4dff2dcbe6c96f826d966e579bb8938	Sino-Australia Joint Research Center in BIM and Smart Construction, College of Civil Engineering, Shenzhen University, Shenzhen, China; The faculty of Social Science, Lingnan University, Hong Kong; School of Built Environment, Western Sydney University, Australia; Dedman School of Law, Southern Methodist UniversityState of Texas, United States	Li, C.Z., Sino-Australia Joint Research Center in BIM and Smart Construction, College of Civil Engineering, Shenzhen University, Shenzhen, China; Zhao, Y., Sino-Australia Joint Research Center in BIM and Smart Construction, College of Civil Engineering, Shenzhen University, Shenzhen, China; Xiao, B., The faculty of Social Science, Lingnan University, Hong Kong; Yu, B., Sino-Australia Joint Resear…	Information technologies are increasingly adopted across the world to promote the efficiency of construction and demolition (C&D) waste management and alleviate the environmental and social effects of waste disposal. In addressing management issues of C&D waste by information technologies, several studies have been published by international peer-reviewing journals related to construction managem…	Construction and demolition waste; Information technology; Literature review; Waste management	Ajayi, S.O., Oyedele, L.O., Bilal, M., Akinade, O.O., Alaka, H.A., Owolabi, H.A., Kadiri, K.O., Waste effectiveness of the construction industry: understanding the impediments and requisites for improvements (2015) Resour. Conserv. Recycl., 102, pp. 101-112; Akanbi, L.A., Oyedele, L.O., Akinade, O.O., Ajayi, A.O., Davila Delgado, M., Bilal, M., Bello, S.A., Salvaging building materials in a circu…	Elsevier Ltd	J. Clean. Prod.	Review	Scopus
Kabirifar K., Mojtahedi M., Wang C., Tam V.W.Y.	Construction and demolition waste management contributing factors coupled with reduce, reuse, and recycle strategies for effective waste management: A review	2020	Journal of Cleaner Production	55	https://www.scopus.com/inward/record.uri?eid=2-s2.0-85083221768&doi=10.1016%2fj.jclepro.2020.121265&partnerID=40&md5=b647932132221fc27f052e5c09c258a8	Faculty of Built Environment, University of New South Wales, Sydney, Australia; School of Built Environment, Western Sydney University, Sydney, Australia	Kabirifar, K., Faculty of Built Environment, University of New South Wales, Sydney, Australia; Mojtahedi, M., Faculty of Built Environment, University of New South Wales, Sydney, Australia; Wang, C., Faculty of Built Environment, University of New South Wales, Sydney, Australia; Tam, V.W.Y., School of Built Environment, Western Sydney University, Sydney, Australia	Construction and demolition waste (C&DW) as a direct consequence of rapid urbanization is increasing around the world. C&DW generation has been identified as one of the major issues in the construction industry due to its direct impacts on the environment as well as the efficiency of construction industry. It is estimated that an overall of 35% of C&DW is landfilled globally, therefore, effective…	Construction and demolition waste management; Construction and demolition waste management hierarchy; Effective construction and demolition waste management; Effective construction and demolition waste management contributing factors	Abbasi, T., Premalatha, M., Abbasi, S.J.C.S., Masdar City: a zero carbon (2012) zero waste myth, 102, p. 12; Ahankoob, A., Manley, K., Steinhardt, D., The Application of Building Information Modeling to Enhance Organisational Learning (2015); Ajayi, S.O., Oyedele, L.O., Policy imperatives for diverting construction waste from landfill: experts’ recommendations for UK policy expansion (2017) J. Cl…
Waskow R.P., dos Santos V.L.G., Ambrós W.M., Sampaio C.H., Passuello A., Tubino R.M.C.	Optimization and dust emissions analysis of the air jigging technology applied to the recycling of construction and demolition waste	2020	Journal of Environmental Management	6	https://www.scopus.com/inward/record.uri?eid=2-s2.0-85083377826&doi=10.1016%2fj.jenvman.2020.110614&partnerID=40&md5=f2ede0728c6c3513ec6bb63cd67e7519	Laboratory of Environmental Studies in Metallurgy, Federal University of Rio Grande do Sul, Bento Gonçalves Ave., Sector 6, 322, Porto Alegre, 9500, Brazil; Mineral Processing Laboratory, Federal University of Rio Grande do Sul, Bento Gonçalves Ave., Sector 6, Porto Alegre, 9500, Brazil; Department of Mining, Industrial and ICT Engineering, Serra Húnter Prof., Polytechnic University of Catalonia …	Waskow, R.P., Laboratory of Environmental Studies in Metallurgy, Federal University of Rio Grande do Sul, Bento Gonçalves Ave., Sector 6, 322, Porto Alegre, 9500, Brazil; dos Santos, V.L.G., Laboratory of Environmental Studies in Metallurgy, Federal University of Rio Grande do Sul, Bento Gonçalves Ave., Sector 6, 322, Porto Alegre, 9500, Brazil; Ambrós, W.M., Mineral Processing Laboratory, Federa…	This work aims to evaluate the use of the air jigging technique, a density-based separation technology commonly applied in mineral processing, to upgrade the quality of mixtures (density and geometric properties) that represents the typical composition of construction and demolition waste (CDW) produced in Brazil. In this sense, tests involving the variation of the main operational parameters of …	Air jigging; Construction and demolition wastes; Dust emission; Recycled coarse aggregates; Separation technique	ABNT, NBR 7.809 - Agregado graúdo - Determinação do índice de forma pelo método do paquímetro - Método de ensaio (2008); Adams, M.P., Fu, T., Cabrera, A.G., Morales, M., Ideker, J.H., Isgor, O.B., Cracking susceptibility of concrete made with coarse recycled concrete aggregates (2016) Construct. Build. Mater., 102, pp. 802-810; Ambrós, W., New Aspects of Particle Stratification in Batch Jigs. PhD…	Academic Press	J. Environ. Manage.	Article	Scopus
Robayo-Salazar R.A., Valencia-Saavedra W., de Gutiérrez R.M.	Construction and demolition waste (Cdw) recycling—as both binder and aggregates—in alkali-activated materials: A novel re-use concept	2020	Sustainability (Switzerland)	5	https://www.scopus.com/inward/record.uri?eid=2-s2.0-85095610203&doi=10.3390%2fsu12145775&partnerID=40&md5=163ed2374bd72206101b28e7c023e5ff	Composites Materials Group (CENM), Universidad de Valle, Calle 13 #100-00, Cali, E44, Colombia	Robayo-Salazar, R.A., Composites Materials Group (CENM), Universidad de Valle, Calle 13 #100-00, Cali, E44, Colombia; Valencia-Saavedra, W., Composites Materials Group (CENM), Universidad de Valle, Calle 13 #100-00, Cali, E44, Colombia; de Gutiérrez, R.M., Composites Materials Group (CENM), Universidad de Valle, Calle 13 #100-00, Cali, E44, Colombia	This article demonstrates the possibility of producing alkali-activated materials (AAM) from a mixture of mechanically processed concrete, ceramic, masonry, and mortar wastes, as a sustainable alternative for recycling construction and demolition wastes (CDWs) under real conditions. The addition of 10% Portland cement allowed the materials to cure at room temperature (25?C). CDW binder achieved a…	Alkali-activated materials; Binder; Construction and demolition wastes; Recycled aggregates; Recycling	(2016) Construction and Demolition Waste (CDW), , http://ec.europa.eu/environment/waste/construction_demolition.htm, European Commission, (accessed on 13 March 2018); Akhtar, A., Sarmah, A.K., Construction and demolition waste generation and properties of recycled aggregate concrete: A global perspective (2018) J. Clean. Prod, 186, pp. 262-281. , [CrossRef]; Agenda 2030 y los Objetivos de Desarro…	MDPI	Sustainability	Article	Scopus
Lee Y.-L., Chang Y.-H., Li J.-L., Lin C.-Y.	Using intelligence green building materials to evaluate color change performance	2020	Sustainability (Switzerland)		https://www.scopus.com/inward/record.uri?eid=2-s2.0-85088824093&doi=10.3390%2fsu12145630&partnerID=40&md5=6931ca091f073a3bc0ed9474cbacc3a8	Department of Architecture, National Taiwan University of Science and Technology, Taipei, 10607, Taiwan; College of Intelligence, National Taichung University of Science and Technology, Taichung, 40401, Taiwan; Department of Landscape Architecture and Environmental Planning, MingDao University, Changhua, 10617, Taiwan	Lee, Y.-L., Department of Architecture, National Taiwan University of Science and Technology, Taipei, 10607, Taiwan; Chang, Y.-H., College of Intelligence, National Taichung University of Science and Technology, Taichung, 40401, Taiwan; Li, J.-L., Department of Landscape Architecture and Environmental Planning, MingDao University, Changhua, 10617, Taiwan; Lin, C.-Y., Department of Architecture, N…	Environmental protection is an important issue in modern society. Most construction demolition wastes cannot be easily decomposed, thus occupying a lot of space in landfill. Reducing the demand for new resources is an efficient approach to decrease the environmental burden. Most green buildings are made from reused and recycled materials. Although there are a variety of green building materials a…	Construction demolition waste; Green building material; Recycled waste material; Thermochromic; Waste management	Seeboth, A., Lötzsch, D., Ruhmann, R., First example of a non-toxic thermochromic polymer material-Based on a novel mechanism (2013) J. Mater. Chem. C, 1, p. 2811; Chang, Y.-H., Huang, P.-H., Chuang, T.-F., A Pilot Study of the Color Performance of Recycling Green Building Materials (2016) J. Build. Eng., 7, pp. 114-120; Chang, Y.-H., Huang, P.-H., Wu, B.-Y., Chang, S.-W., A study on the color ch…	MDPI	Sustainability	Article	Scopus
Blandón B., Palmero L., di Ruocco G.	The revaluation of uninhabited popular patrimony under environmental and sustainability parameters	2020	Sustainability (Switzerland)	3	https://www.scopus.com/inward/record.uri?eid=2-s2.0-85088818597&doi=10.3390%2fsu12145629&partnerID=40&md5=ece0fae1acb8916a5af65500f3437f65	Architectural Construction Department 1, University of Seville, Sevilla, 41004, Spain; Architectural Construction Department, University Politècnica of València, València, 46022, Spain; Departamento de Ingeniería Civil, Universitat degli Studi di Salerno, Fisciano, 84084, Italy	Blandón, B., Architectural Construction Department 1, University of Seville, Sevilla, 41004, Spain; Palmero, L., Architectural Construction Department, University Politècnica of València, València, 46022, Spain; di Ruocco, G., Departamento de Ingeniería Civil, Universitat degli Studi di Salerno, Fisciano, 84084, Italy	Abandoning rural areas requires promoting their repopulation. In Europe, wealth and life in these enclaves are valued. However, the current state of these houses does not meet actual needs and requires interventions to actualize current standards. Therefore, decisions in the design and execution of the works will generate a volume of construction and demolition waste (CDW), which must be managed …	Circular economy; Disinvestment; Popular housing; Rehabilitation works; Sustainable construction; Waste management	Ren, S.Y., Gao, R.D., Chen, Y.L., Fear can be more harmful than the severe acute respiratory syndrome coronavirus 2 in controlling the corona virus disease 2019 epidemic (2019) World J. Clin. Cases, 8, pp. 652-857; Eurostad Stadistics Explained 2020, , https://ec.europa.eu/eurostat/statistics-explained/index.php?title=Population_structure_and_ageing, European Commission (accessed on 28 February 2…	MDPI	Sustainability	Article	Scopus
Amaral R.E.C., Brito J., Buckman M., Drake E., Ilatova E., Rice P., Sabbagh C., Voronkin S., Abraham Y.S.	Waste management and operational energy for sustainable buildings: A review	2020	Sustainability (Switzerland)	7	https://www.scopus.com/inward/record.uri?eid=2-s2.0-85088266364&doi=10.3390%2fsu12135337&partnerID=40&md5=c3e5acf9ed28f03f2d7d984abf891119	Department of Civil Engineering Technology Environmental Management and Safety, Rochester Institute of Technology, 78 Lomb Memorial Dr, Rochester, NY 14623, United States	Amaral, R.E.C., Department of Civil Engineering Technology Environmental Management and Safety, Rochester Institute of Technology, 78 Lomb Memorial Dr, Rochester, NY 14623, United States; Brito, J., Department of Civil Engineering Technology Environmental Management and Safety, Rochester Institute of Technology, 78 Lomb Memorial Dr, Rochester, NY 14623, United States; Buckman, M., Department of C…	Construction and demolition waste account for a significant part of the solid waste taking up landfills on a global scale. A considerable portion of the waste generated by the construction industry has substantial residual value, and therefore waste management and sustainability principles and techniques should be applied. Buildings consume a lot of energy during the operations phase, but decisio…	Embodied carbon; Energy efficiency; Indoor air quality; Reuse and recycling; Smart building operation; Waste management	Keeler, M., Vaidya, P., (2016) Fundamentals of Integrated Design for Sustainable Building, , John Wiley & Sons: Hoboken, NJ, USA; Sustainable Management of Construction and Demolition Materials, , https://www.epa.gov/smm/sustainable-management-construction-and-demolition-materials, (accessed on 7 April 2020); Akinade, O.O., Oyedele, L.O., Ajayi, S.O., Bilal, M., Alaka, H.A., Owolabi, H.A., Arawom…	MDPI	Sustainability	Review	Scopus
Fournier J.M., Acosta Álvarez D., Aenlle A.A., Tenza-Abril A.J., Ivorra S.	Combining reclaimed asphalt pavement (RAP) and recycled concrete aggregate (RCA) from Cuba to obtain a coarse aggregate fraction	2020	Sustainability (Switzerland)	5	https://www.scopus.com/inward/record.uri?eid=2-s2.0-85088033778&doi=10.3390%2fsu12135356&partnerID=40&md5=9a65aadee07a1464071d8ca802e6f350	Faculty of Civil Engineering, Technological University of Havana, Havana, 11500, Cuba; Department of Civil Engineering, University of Alicante, Alicante, 03080, Spain	Fournier, J.M., Faculty of Civil Engineering, Technological University of Havana, Havana, 11500, Cuba; Acosta Álvarez, D., Faculty of Civil Engineering, Technological University of Havana, Havana, 11500, Cuba; Aenlle, A.A., Faculty of Civil Engineering, Technological University of Havana, Havana, 11500, Cuba; Tenza-Abril, A.J., Department of Civil Engineering, University of Alicante, Alicante, 03…	In Cuba, tons of construction and demolition waste (CDW) are generated during urban construction and reconstruction activities every year. The use of CDW, such as recycled concrete aggregates (RCA) and reclaimed asphalt pavement (RAP), in pavement construction is a viable solution to preserve the consumption of natural aggregates (NA), and to minimize the impact of landfill. The main objective of…	Asphalt mixture; Bondedmortar; Circular economy; Reclaimedasphalt pavement; Recycledconcrete aggregates; Recycledmaterials	Ossa, A., García, J.L., Botero, E., Use of recycled construction and demolition waste (CDW) aggregates: A sustainable alternative for the pavement construction industry (2016) J. Clean. Prod., 135, pp. 379-386; EU Construction & Demolition Waste Management Protocol (2008) Off. J. Eur. Union., 1, pp. 1-61; González-Taboada, I., González-Fonteboa, B., Martínez-Abella, F., Carro-López, D., Study of …	MDPI	Sustainability	Article	Scopus
Ginga C.P., Ongpeng J.M.C., Daly M.K.M.	Circular economy on construction and demolition waste: A literature review on material recovery and production	2020	Materials	28	https://www.scopus.com/inward/record.uri?eid=2-s2.0-85087954543&doi=10.3390%2fma13132970&partnerID=40&md5=6d70db5d9a2d509681d43ccea520f206	Department of Civil Engineering, De La Salle University Manila, 2401 Taft Avenue, Malate Manila, 0922, Philippines	Ginga, C.P., Department of Civil Engineering, De La Salle University Manila, 2401 Taft Avenue, Malate Manila, 0922, Philippines; Ongpeng, J.M.C., Department of Civil Engineering, De La Salle University Manila, 2401 Taft Avenue, Malate Manila, 0922, Philippines; Daly, M.K.M., Department of Civil Engineering, De La Salle University Manila, 2401 Taft Avenue, Malate Manila, 0922, Philippines	Construction and demolition waste (CDW) accounts for at least 30% of the total solid waste produced around the world. At around 924 million tons in the European Union in 2016 and 2.36 billion tons in China in 2018, the amount is expected to increase over the next few years. Dumping these wastes in sanitary landfills has always been the traditional approach to waste management but this will not be…	Circular economy; Construction; Demolition; Recycling; Waste	Arenas, C., Galiano, Y., Leiva, C., Vilches, L.F., Arroyo, F., Villegas, R., Pereira, C., Development of a fly ash-based geopolymeric concrete with construction and demolition wastes as aggregates in acoustic barriers (2017) Constr. Build. Mater, 134, pp. 433-442; Huang, B., Wang, X., Kua, H., Geng, Y., Bleischwitz, R., Construction and demolition waste management in China through the 3R principl…	MDPI AG	Mater.	Review	Scopus
Hyvärinen M., Ronkanen M., Kärki T.	Sorting efficiency in mechanical sorting of construction and demolition waste	2020	Waste Management and Research	2	https://www.scopus.com/inward/record.uri?eid=2-s2.0-85084859199&doi=10.1177%2f0734242X20914750&partnerID=40&md5=7d070fc9ecb27f43e10f9bc9f7762b4f	Fiber Composite Laboratory, Lappeenranta University of Technology, Finland; Destaclean Oy, Finland	Hyvärinen, M., Fiber Composite Laboratory, Lappeenranta University of Technology, Finland; Ronkanen, M., Destaclean Oy, Finland; Kärki, T., Fiber Composite Laboratory, Lappeenranta University of Technology, Finland	The requirements for the recycling of construction and demolition waste are tightening, and companies in the waste business have improved their performance to comply with new legislation. Construction and demolition waste includes various recyclable materials, such as metals, plastics and wood. However, effective material recovery requires functional and reliable technology for sorting in order t…	Construction and demolition waste; material recycling; mechanical sorting; separation; waste	Ambrós, W.M., Sampaio, C.H., Cazacliu, B.G., Usage of air jigging for multi-component separation of construction and demolition waste (2017) Waste Management, 60, pp. 75-83; Bledzki, A.K., Mamun, A.A., Volk, J., Barley husk and coconut shell reinforced polypropylene composites: The effect of fibre physical, chemical and surface properties (2010) Composites Science and Technology, 70, pp. 840-846;…	SAGE Publications Ltd	Waste Manage. Res.	Article	Scopus
Faruqi M.H.Z., Siddiqui F.Z.	A mini review of construction and demolition waste management in India	2020	Waste Management and Research	9	https://www.scopus.com/inward/record.uri?eid=2-s2.0-85084815069&doi=10.1177%2f0734242X20916828&partnerID=40&md5=10a3750cb1a724fdaba1c956d1c31916	Department of Chemical Engineering, Aligarh Muslim University, India	Faruqi, M.H.Z., Department of Chemical Engineering, Aligarh Muslim University, India; Siddiqui, F.Z., Department of Chemical Engineering, Aligarh Muslim University, India	The growth of the Indian construction sector is expected to result in a significant demand–supply gap with respect to construction materials such as sand, limestone, and aggregates. Additionally, the vast quantity of unprocessed Construction and Demolition (C&D) waste pose serious problems in some places, particularly in residential, institutional, industrial or commercial construction hotspots. …	Construction waste; demolition waste; solid waste; waste legislation; waste recycling; waste reuse	(2012) Constructing Change: Accelerating Energy Efficiency in India’s Buildings Market, , New York, Natural Resources Defense Council; Akhtar, A., Sarmah, A.K., Construction and demolition waste generation and properties of recycled aggregate concrete: A global perspective (2018) Journal of Cleaner Production, 186, pp. 262-281; (2018) Utilisation of Recycled Produce of Construction & Demolition W…	SAGE Publications Ltd	Waste Manage. Res.	Review	Scopus
Bao Z., Lu W.	Developing efficient circularity for construction and demolition waste management in fast emerging economies: Lessons learned from Shenzhen, China	2020	Science of the Total Environment	53	https://www.scopus.com/inward/record.uri?eid=2-s2.0-85082685052&doi=10.1016%2fj.scitotenv.2020.138264&partnerID=40&md5=4f9ff54dcc646afcfc9a119d1d04a6df	Department of Real Estate and Construction, Faculty of Architecture, University of Hong Kong, Pokfulam, Hong Kong; Department of Real Estate and Construction, Faculty of Architecture, University of Hong Kong, Pokfualm, Hong Kong	Bao, Z., Department of Real Estate and Construction, Faculty of Architecture, University of Hong Kong, Pokfulam, Hong Kong; Lu, W., Department of Real Estate and Construction, Faculty of Architecture, University of Hong Kong, Pokfualm, Hong Kong	Proper management of construction and demolition (C&D) waste is a key challenge amid global advocacy of the circular economy. This is of particular urgency in fast-emerging economies, where economic development induces massive construction without the capacity to manage the associated waste. This paper reports lessons learned from Shenzhen, China, which has witnessed exciting economic growth in t…	China; Circular economy; Construction and demolition waste; Emerging economies; Shenzhen; Waste management	Aniekan, I., Ikechukwu, O., Review of municipal solid waste management technologies and its practices in China and Germany (2016) International Journal of Technology Enhancements and Emerging Engineering Research, 4 (5), pp. 1-7; Bao, Z., Lu, W., Chi, B., Yuan, H., Hao, J., Procurement innovation for a circular economy of construction and demolition waste: lessons learnt from Suzhou, China (2019)…	Elsevier B.V.	Sci. Total Environ.	Article	Scopus
Khoshand A., Khanlari K., Abbasianjahromi H., Zoghi M.	Construction and demolition waste management: Fuzzy Analytic Hierarchy Process approach	2020	Waste Management and Research	9	https://www.scopus.com/inward/record.uri?eid=2-s2.0-85082178535&doi=10.1177%2f0734242X20910468&partnerID=40&md5=ba49675b45e65863fa3a883d47447fe9	Faculty of Civil Engineering, K.N. Toosi, University of Technology, Iran	Khoshand, A., Faculty of Civil Engineering, K.N. Toosi, University of Technology, Iran; Khanlari, K., Faculty of Civil Engineering, K.N. Toosi, University of Technology, Iran; Abbasianjahromi, H., Faculty of Civil Engineering, K.N. Toosi, University of Technology, Iran; Zoghi, M., Faculty of Civil Engineering, K.N. Toosi, University of Technology, Iran	Construction and Demolition Waste (CDW) has recently received significant attention in the most developing countries, such as Iran. Since CDW generation is unavoidable, so development and implementation of an appropriate CDW management is widely recognized as an essential need. Different alternatives in CDW management have been proposed and implemented currently. In this study, a novel framework …	Construction and Demolition Waste; Fuzzy Analytic Hierarchy Process; Iran; Multi-Criteria Decision Making; Tehran	Ahadi, S., Roshani, M., Naderi, M., (2016) Tehran Air Quality Annual Report of 2015 (Iran-Tehran), , Tehran, Iran, Tehran Air Quality Control Company; Ardalan, A., Khaleghy-Rad, M., Hadi, M., Urban water issues in the megacity of Tehran (2019) Urban Drought, Disaster Risk Reduction, pp. 263-288. , Ray B., Shaw R., (eds), Singapore, Springer, In:, (eds; Asgari, A., Ghorbanian, T., Yousefi, N., Qua…	SAGE Publications Ltd	Waste Manage. Res.	Article	Scopus
Zhang F., Ju Y., Dong P., Santibanez Gonzalez E.D.R.	A fuzzy evaluation and selection of construction and demolition waste utilization modes in Xi’an, China	2020	Waste Management and Research	5	https://www.scopus.com/inward/record.uri?eid=2-s2.0-85081985451&doi=10.1177%2f0734242X20908925&partnerID=40&md5=f5255077e8d84e0e6e37ddd3cee71f0f	School of Management and Economics, Beijing Institute of Technology, China; Department of Architecture and Engineering, Yan’an University, China; Department of Industrial Engineering, University of Talca, Chile	Zhang, F., School of Management and Economics, Beijing Institute of Technology, China, Department of Architecture and Engineering, Yan’an University, China; Ju, Y., School of Management and Economics, Beijing Institute of Technology, China; Dong, P., School of Management and Economics, Beijing Institute of Technology, China; Santibanez Gonzalez, E.D.R., Department of Industrial Engineering, Unive…	The inadequate reuse and recycle of construction and demolition waste (C&amp;DW) has been identified as a major issue, as it implies the depletion of natural aggregates, massive occupation of landfill and inefficiency of construction industry. However, a holistic view involving economic, technical and comprehensive dimensions has rarely been adopted for C&amp;DW utilization evaluation against bot…	Choquet integral; Construction and demolition waste utilization modes; fuzzy elimination and choice translating reality; interval numbers; interval-valued hesitant fuzzy numbers; optimal selection	An, D., Xi, B.D., Ren, J.Z., Sustainability assessment of groundwater remediation technologies based on multi-criteria decision-making method (2017) Resources, Conservation and Recycling, 119, pp. 36-46; Andreu, G.C., Miren, E., Effects of using recycled concrete aggregates on the shrinkage of high-performance concrete (2016) Construction and Building Materials, 115, pp. 32-41; Antonios, K., Deme…	SAGE Publications Ltd	Waste Manage. Res.	Article	Scopus
Moraes F.T.F., Gonçalves A.T.T., Lima J.P., Lima R.D.S.	An assessment tool for municipal construction waste management in Brazilian municipalities	2020	Waste Management and Research	5	https://www.scopus.com/inward/record.uri?eid=2-s2.0-85081694013&doi=10.1177%2f0734242X20906886&partnerID=40&md5=7d1d0ffddfd63a2d362b087da53b03e0	Federal University of Itajubá, Brazil	Moraes, F.T.F., Federal University of Itajubá, Brazil; Gonçalves, A.T.T., Federal University of Itajubá, Brazil; Lima, J.P., Federal University of Itajubá, Brazil; Lima, R.D.S., Federal University of Itajubá, Brazil	Construction waste is generated during construction and remodelling undertakings. Construction waste management (CWM) is a challenge in developing countries such as Brazil. Thus, it is necessary to create tools by which CWM may be evaluated. This article presents the elaboration of a tool to assess CWM in Brazilian cities; moreover, this method facilitates such analyses in regions which lack subs…	analytic hierarchy process; Construction waste; construction waste management; municipal waste management; waste management; waste management indicators	(2016) Solid Waste: Overview of Solid Waste in Brazil – 2016Resduos Sólidos: Panorama dos Resíduos Sólidos no Brasil – 2016, , http://www.abrelpe.org.br/Panorama/panorama2016.pdf, accessed 15 June 2017, [,]; Agovino, M., D’Uva, M., Garofalo, A., Waste management performance in Italian provinces: Efficiency and spatial effects of local governments and citizen action (2018) Ecological Indicators, 8…	SAGE Publications Ltd	Waste Manage. Res.	Article	Scopus
Pan X., Xie Q., Feng Y.	Designing recycling networks for construction and demolition waste based on reserve logistics research field	2020	Journal of Cleaner Production	10	https://www.scopus.com/inward/record.uri?eid=2-s2.0-85081646048&doi=10.1016%2fj.jclepro.2020.120841&partnerID=40&md5=c814f1b97c39addc9bdc42dfb0304215	School of Management Science and Real Estate, Chongqing University, Chongqing, 400045, China; School of Economics and Management, Tongji University, Shanghai, 200092, China; Research Center of Construction Economy and Management, Chongqing, 400045, China; School of Computing, Engineering and Mathematics, Western Sydney University, Penrith, NSW 2751, Australia	Pan, X., School of Economics and Management, Tongji University, Shanghai, 200092, China; Xie, Q., School of Management Science and Real Estate, Chongqing University, Chongqing, 400045, China, Research Center of Construction Economy and Management, Chongqing, 400045, China; Feng, Y., School of Computing, Engineering and Mathematics, Western Sydney University, Penrith, NSW 2751, Australia	Construction and demolition waste (CDW) has a significant effect on the environment. A well-designed recycling network is a prerequisite of CDW recycling, which is favourable for improving the recycling rate. However, the lack of quantitative tools to measure the characteristics of the construction industry has a serious effect on the effective design of CDW recycling network. Extensive studies o…	Construction industry; Recycling network design; Reverse logistics; Stakeholders; Waste management	Akinade, O.O., Oyedele, L.O., Ajayi, S.O., Bilal, M., Alaka, H.A., Owolabi, H.A., Arawomo, O.O., “Designing out construction waste using BIM technology: stakeholders’ expectations for industry deployment (2018) J. Clean. Prod., 180, pp. 375-385; Alshamsi, A., Diabat, A., A Genetic Algorithm for Reverse Logistics network design: a case study from the GCC (2017) J. Clean. Prod., 151, pp. 652-669; A…	Elsevier Ltd	J. Clean. Prod.	Article	Scopus
Li Z., Zhang T., Wang M., Qiu F., Yue X., Yang D.	Hierarchical structurized waste brick with opposite wettability for on-demand oil/water separation	2020	Chemosphere	10	https://www.scopus.com/inward/record.uri?eid=2-s2.0-85081025056&doi=10.1016%2fj.chemosphere.2020.126348&partnerID=40&md5=ee4f5db841ff36808b845edf320be5d7	School of Chemistry and Chemical Engineering, Jiangsu University, Zhenjiang, Jiangsu Province 212013, China; Institute of Green Chemistry and Chemical Technology, School of Chemistry and Chemical Engineering, Jiangsu University, Zhenjiang, Jiangsu Province 212013, China; Department of Resources and Environmental Engineering, Xingtai Polytechnic College, Xingtai, Hebei Province 054000, China	Li, Z., School of Chemistry and Chemical Engineering, Jiangsu University, Zhenjiang, Jiangsu Province 212013, China; Zhang, T., School of Chemistry and Chemical Engineering, Jiangsu University, Zhenjiang, Jiangsu Province 212013, China, Institute of Green Chemistry and Chemical Technology, School of Chemistry and Chemical Engineering, Jiangsu University, Zhenjiang, Jiangsu Province 212013, China;…	Due to the variety of oily wastewater and complexity of separation system, it has put forward new challenge and requirement to separation materials for on-demand separation of various oil/water mixtures. Here, we reported a facile waste-to-resource strategy to rationally fabricate hierarchical ZnO nanopillars coating onto the surface of waste brick grains (ZnO/WBG) via simple physical process and…	Hydrophobicity; Underwater superhydrophobicity; Versatile oil/water separation; Waste brick; Waste-to-resource strategy; ZnO nanopillars	Begum, R.A., Siwar, C., Pereira, J.J., Jaafar, A.H., A benefit–cost analysis on the economic feasibility of construction waste minimisation: the case of Malaysia (2006) Resour. Conserv. Recycl., 48, pp. 86-98; Chen, L., Wu, Y., Guo, Z., Superhydrophobic sand grains structured with aligned Cu(OH)2 nano-needles for efficient oily water treatment (2017) Mater. Des., 135, pp. 377-384; Chen, C., Ma, T…	Elsevier Ltd	Chemosphere	Article	Scopus
Li J., Zuo J., Jiang W., Zhong X., Li J., Pan Y.	Policy instrument choice for construction and demolition waste management: the case study of Shenzhen, China	2020	Engineering, Construction and Architectural Management	5	https://www.scopus.com/inward/record.uri?eid=2-s2.0-85084224909&doi=10.1108%2fECAM-11-2019-0632&partnerID=40&md5=8eb31bc71c013f0a975110379479ef57	College of Civil and Transportation Engineering, Shenzhen University, Shenzhen, China; School of Architecture and Built Environment, The University of Adelaide, Adelaide, Australia; School of Public Management, South China Agricultural University, Guangzhou, China; Building Internet and BIM Research Center, Shenzhen University, Shenzhen, China	Li, J., College of Civil and Transportation Engineering, Shenzhen University, Shenzhen, China, Building Internet and BIM Research Center, Shenzhen University, Shenzhen, China; Zuo, J., School of Architecture and Built Environment, The University of Adelaide, Adelaide, Australia; Jiang, W., College of Civil and Transportation Engineering, Shenzhen University, Shenzhen, China; Zhong, X., College of…	Purpose: This study aims to identify and quantitatively evaluate the factors that influence the construction and demolition waste (CDW) policy instrument choice, and provide a systematic framework for local governments to select the appropriate policy instruments with a consideration of their specific situations. Design/methodology/approach: Literature review and expert interviews were conducted …	China; Construction and demolition waste (CDW); Exploratory factor analysis (EFA); Influential factors; Policy instruments choice	Ajayi, S.O., Oyedele, L.O., Policy imperatives for diverting construction waste from landfill: experts' recommendations for UK policy expansion (2017) Journal of Cleaner Production, 147, pp. 57-65; Bakshan, A., Srour, I., Chehab, G., El-Fadel, M., A field based methodology for estimating waste generation rates at various stages of construction projects (2015) Resources Conservation and Recycling,…	Emerald Group Holdings Ltd.	Eng. Constr. Archit. Manage.	Article	Scopus
Ismaeel W.S.E., Ali A.A.M.	Assessment of eco-rehabilitation plans: Case study ‘Richordi Berchet’ palace	2020	Journal of Cleaner Production	6	https://www.scopus.com/inward/record.uri?eid=2-s2.0-85081139223&doi=10.1016%2fj.jclepro.2020.120857&partnerID=40&md5=a8c897eaa133a294a0ef4242b514b202	Department of Architectural Engineering, The British University in Egypt, El-Sherouk City, Egypt; Department of Architecture, College of Architecture and Planning, Qassim UniversityQassim 52571, Saudi Arabia; Department of Architectural Engineering, Assiut University, Assiut, Egypt	Ismaeel, W.S.E., Department of Architectural Engineering, The British University in Egypt, El-Sherouk City, Egypt; Ali, A.A.M., Department of Architecture, College of Architecture and Planning, Qassim UniversityQassim 52571, Saudi Arabia, Department of Architectural Engineering, Assiut University, Assiut, Egypt	Setting eco-rehabilitation plans for cultural heritage buildings require robust guidelines and assessment mechanism to account for the reuse scenarios as well as the construction and demolition waste management plans (C&D-WMPs). This is problematic with the existence of numerous environmental assessment methods. Nevertheless, it is noted that the majority of building rehabilitation practices pay …	Embodied carbon; Embodied energy; LEED rating System; Life cycle assessment; Sustainable rehabilitation	Adalberth, K., Almgren, A., Petersen, E.H., Life-cycle assessment of four multi-family buildings (2001) Low Energy Sustain Build, 2, pp. 1-21. , …; Alba-Rodríguez, M.D., Martínez-Rocamora, A., González-Vallejo, P., Ferreira-Sánchez, A., Marrero, M., Building rehabilitation versus demolition and new construction: economic and environmental assessment (2017) Environ. Impact Assess. Rev.; Allacker, …	Elsevier Ltd	J. Clean. Prod.	Article	Scopus
Aslam M.S., Huang B., Cui L.	Review of construction and demolition waste management in China and USA	2020	Journal of Environmental Management	56	https://www.scopus.com/inward/record.uri?eid=2-s2.0-85082391360&doi=10.1016%2fj.jenvman.2020.110445&partnerID=40&md5=b099c7847b35b568fa36c7a96a2f6808	College of Environment and Architecture, University of Shanghai for Science and Technology, Shanghai, 200093, China	Aslam, M.S., College of Environment and Architecture, University of Shanghai for Science and Technology, Shanghai, 200093, China; Huang, B., College of Environment and Architecture, University of Shanghai for Science and Technology, Shanghai, 200093, China; Cui, L., College of Environment and Architecture, University of Shanghai for Science and Technology, Shanghai, 200093, China	It has been observed that the massive urbanization has boosted up infinite construction in the developed as well as developing countries. The construction and demolition waste has been correspondingly increased enormously which results in nasty and fatal impacts on urban sustainability and survival in the term of economic values and environmental safety. Considering construction and demolition wa…	Circular economy; Construction and demolition waste management; Policies; Urbanization	Abarca-Guerrero, L., Maas, G., van Twillert, H., Barriers and motivations for construction waste reduction practices in Costa Rica (2017) Resources, 6 (4), p. 69; Ajayi, S.O., Oyedele, L.O., Akinade, O.O., Bilal, M., Owolabi, H.A., Alaka, H.A., Kadiri, K.O., Reducing waste to landfill: a need for cultural change in the UK construction industry (2016) J. Build. Eng., 5, pp. 185-193; Akhtar, A., Sa…	Academic Press	J. Environ. Manage.	Review	Scopus
Su P., Peng Y., Hu Q., Tan R.	Incentive mechanism and subsidy design for construction and demolition waste recycling under information asymmetry with reciprocal behaviors	2020	International Journal of Environmental Research and Public Health	7	https://www.scopus.com/inward/record.uri?eid=2-s2.0-85086748716&doi=10.3390%2fijerph17124346&partnerID=40&md5=9b7a2401dc73713de941214b607a7f76	College of Architecture and Environment, Sichuan University, Chengdu, 610065, China	Su, P., College of Architecture and Environment, Sichuan University, Chengdu, 610065, China; Peng, Y., College of Architecture and Environment, Sichuan University, Chengdu, 610065, China; Hu, Q., College of Architecture and Environment, Sichuan University, Chengdu, 610065, China; Tan, R., College of Architecture and Environment, Sichuan University, Chengdu, 610065, China	To solve information asymmetry, we adopted the principal-agent framework to design the incentive mechanisms between the remanufacturer and the collector in the construction and demolition (C&D) waste-recycling industry. By using the model of reciprocity, we analyzed how the entities’ behavioral motives affect their decisions in terms of the incentive mechanisms. The findings showed that the colle…	Construction and demolition waste; Incentive mechanism; Information asymmetry; Reciprocity	Menegaki, M., Damigos, D., A review on current situation and challenges of construction and demolition waste management (2018) Curr. Opin. Green Sustain. Chem, 13, pp. 8-15; Eurostat Generation of Waste by Waste Category, Hazardousness and NACE Rev. 2 Activity, , https://ec.europa.eu/eurostat/estat-navtree-portlet-prod/NodeInfoServices?lang=en&code=env_wasgen, (accessed on 9 July 2019); US EPA Ad…	MDPI AG	Int. J. Environ. Res. Public Health	Article	Scopus
Qiao L., Liu D., Yuan X., Wang Q., Ma Q.	Generation and prediction of construction and demolitionwaste using exponential smoothing method: A case study of Shandong Province, China	2020	Sustainability (Switzerland)	2	https://www.scopus.com/inward/record.uri?eid=2-s2.0-85086931231&doi=10.3390%2fsu12125094&partnerID=40&md5=e585825afdcb121f9c1d902895947861	National Engineering Laboratory for Reducing Emissions from Coal Combustion, Shandong Key Laboratory of Energy Carbon Reduction and Resource Utilization, Shandong University, Jinan, 250061, China; Shandong Construction and Development Research Institute, Jinan, 250004, China; School of Management Science and Engineering, Shandong University of Finance and Economics, Jinan, 250014, China	Qiao, L., National Engineering Laboratory for Reducing Emissions from Coal Combustion, Shandong Key Laboratory of Energy Carbon Reduction and Resource Utilization, Shandong University, Jinan, 250061, China, Shandong Construction and Development Research Institute, Jinan, 250004, China; Liu, D., School of Management Science and Engineering, Shandong University of Finance and Economics, Jinan, 2500…	The output of construction and demolition (C&D) waste in China has been rapidly increasing in the past decades. The direct landfill of such construction and demolition waste without any treatment accounts for about 98%. Therefore, recycling and utilizing this waste is necessary. The prediction of the output of such waste is the basis for waste disposal and resource utilization. This study takes S…	Construction and demolition waste; Exponential smoothing method; Prediction; Trend test	(2002) China City Statistical Yearbook;, , China Statistical Yearbook Press: Beijing, China; Cheng, J.L., The current situation and suggestions of construction waste resource utilization in China (2014) Constr. Sci. Technol, 1, pp. 9-12; Banias, G., Achillas, C., Vlachokostas, C., Moussiopoulos, N., Tarsenis, S., Assessing multiple criteria for the optimal location of a construction and demolitio…	MDPI	Sustainability	Article	Scopus
Taboada G.L., Seruca I., Sousa C., Pereira A.	Exploratory data analysis and data envelopment analysis of construction and demolitionwaste management in the European economic area	2020	Sustainability (Switzerland)	9	https://www.scopus.com/inward/record.uri?eid=2-s2.0-85086929936&doi=10.3390%2fsu12124995&partnerID=40&md5=1c69c7a9aafe32aef37ea7eb51efeff1	Computer Architecture Group, CITIC, Universidade da Coruña, Campus de Elviña, A Coruña, 15071, Spain; Research on Economics, Management and Information Technologies (REMIT), Universidade Portucalense, Rua Dr. António Bernardino Almeida, 541, Porto, 4200-072, Portugal; ISTTOS, Centro Algoritmi, University of Minho, Campus Azurém, Guimarães, 4800-058, Portugal; Iscte-Instituto Universitário de Lisb…	Taboada, G.L., Computer Architecture Group, CITIC, Universidade da Coruña, Campus de Elviña, A Coruña, 15071, Spain; Seruca, I., Research on Economics, Management and Information Technologies (REMIT), Universidade Portucalense, Rua Dr. António Bernardino Almeida, 541, Porto, 4200-072, Portugal, ISTTOS, Centro Algoritmi, University of Minho, Campus Azurém, Guimarães, 4800-058, Portugal; Sousa, C.,…	This paper deals with the efficiency and sustainability of Construction and Demolition Waste (CDW) management in 30 Member States of the European Economic Area (EEA) (the 28 European Union countries plus Norway and Iceland) for the period 2010-2016 using Exploratory Data Analytics (EDA) and Data Envelopment Analysis (DEA). The first stage of the proposed methodology is EDA with already available …	Construction and demolition waste (CDW); Data envelopment analysis (DEA); Efficient CDW management; Exploratory data analytics (EDA); Sustainable CDW management	Villoria Saez, P., Osmani, M., A diagnosis of construction and demolition waste generation and recovery practice in the European Union. J (2019) Clean. Prod, 242, p. 118400; Aslam, M.S., Huang, B., Cui, L., Review of construction and demolition waste management in China and USA. J (2020) Environ. Manag, 264, p. 110445; Weil, M., Jeske, U., Schebek, L., Closed-loop recycling of construction and de…	MDPI	Sustainability	Article	Scopus
Shooshtarian S., Maqsood T., Khalfan M., Yang R.J., Wong P.	Landfill levy imposition on construction and demolition waste: Australian stakeholders' perceptions	2020	Sustainability (Switzerland)	15	https://www.scopus.com/inward/record.uri?eid=2-s2.0-85085941566&doi=10.3390%2fsu12114496&partnerID=40&md5=a534470ebc8d4c92bf6559088a63a612	School of Property, Construction and Project Management, RMIT University, 124 La Trobe St, Melbourne, VIC 3000, Australia	Shooshtarian, S., School of Property, Construction and Project Management, RMIT University, 124 La Trobe St, Melbourne, VIC 3000, Australia; Maqsood, T., School of Property, Construction and Project Management, RMIT University, 124 La Trobe St, Melbourne, VIC 3000, Australia; Khalfan, M., School of Property, Construction and Project Management, RMIT University, 124 La Trobe St, Melbourne, VIC 300…	With increased construction activities in capital cities of Australia, the sustainable management of construction and demolition (C&D) has become an important item in the federal and state government agendas. According to the universally accepted concept of waste hierarchy waste disposal is the worst preferred waste management option due to environmental issues. Currently, in most Australian juri…	Construction activities; Legislation; Resource recovery; Stakeholders; Waste management	Shooshtarian, S., Maqsood, T., Khalfan, M., Wong, S.P.P., Yang, R., Managing Construction and Demolition (C&D) Waste in Australia (2019) Proceedings of the CIB World Building Congress 2019 'Constructing Smart Cities', Hong Kong, China, 2-4 July 2019, , Faculty of Construction and Environment, The Hong Kong Polytechniques University: Hong Kong, China; Peng, C.L., Scorpio, D.E., Kibert, C.J., Strat…	MDPI	Sustainability	Article	Scopus
Hashempour M., Heidari A., Jounaghani M.S.	The Evaluation of the Stress-Strain Characteristics of MCC Concrete	2020	Materials Today Communications	2	https://www.scopus.com/inward/record.uri?eid=2-s2.0-85083795598&doi=10.1016%2fj.mtcomm.2020.101133&partnerID=40&md5=b55d62ba0d8f40963bea09a257b52ecf	Department of Civil and Environmental Engineering, Amirkabir University of Technology, Tehran, Iran; Department of Civil Engineering, Shahrekord University, Shahrekord, Iran	Hashempour, M., Department of Civil and Environmental Engineering, Amirkabir University of Technology, Tehran, Iran; Heidari, A., Department of Civil Engineering, Shahrekord University, Shahrekord, Iran; Jounaghani, M.S., Department of Civil Engineering, Shahrekord University, Shahrekord, Iran	The MgO-Construction and demolition waste Concrete (MCC) is a green construction material that not only uses the reactive MgO characteristics but also helps the sustainable development approach. In the current study, 30%, 40%, 50%, and 60% of C&DW was substituted for natural aggregate. Also, reactive MgO (2% to 6% wt.) of cement was added to the samples as filler. The mechanical properties of the…	Aggregate; C&DW; Concrete; Microstructure; Reactive MgO; Waste management	Heidari, A., Hashempour, M., Javdanian, H., Karimian, M., Investigation of mechanical properties of mortar with mixed recycled aggregates (2018) Asian J Civil Eng, 19, pp. 583-593; Tavakoli, D., Hashempour, M., Heidari, A., Use of waste materials in concrete: A review (2018) Pertanika J Sci Technol, 26, pp. 499-522; Heidari, A., Hashempour, M., Investigation of mechanical properties of self compa…	Elsevier Ltd	Mater. Today Commun.	Article	Scopus
Zhang Y., Tan W.	Demolition waste recycling in China: New evidence from a demolition project for highway development	2020	Waste Management and Research	4	https://www.scopus.com/inward/record.uri?eid=2-s2.0-85081659642&doi=10.1177%2f0734242X20904440&partnerID=40&md5=54849767bdebd468533fb13c80025c87	Department of Building, National University of Singapore, Singapore	Zhang, Y., Department of Building, National University of Singapore, Singapore; Tan, W., Department of Building, National University of Singapore, Singapore	China’s rapid urbanization has led to rising construction and demolition waste (C&DW) amid a quoted recycling rate of only about 10%. Previous studies on C&DW recycling in China have focused on lack of awareness, weak regulation, limited markets for recycled products, and immature recycling technology. This paper investigates the recycling rate of demolition waste (DW) through a case study of the…	China; demolition process; demolition project; Demolition waste; informal sector; recycling rate	(2018) People’s Republic of China: Construction and Demolition Waste Management and Recycling Construction and Demolition Waste Management and Recycling, , https://www.adb.org/sites/default/files/project-documents/48105/48105-001-tacr-en.pdf, accessed 18 January 2019; Chen, X., Geng, Y., Fujita, T., An overview of municipal solid waste management in China (2010) Waste Management, 30, pp. 716-724;…	SAGE Publications Ltd	Waste Manage. Res.	Article	Scopus
Cha G.-W., Moon H.J., Kim Y.-C., Hong W.-H., Jeon G.-Y., Yoon Y.R., Hwang C., Hwang J.-H.	Evaluating recycling potential of demolition waste considering building structure types: A study in South Korea	2020	Journal of Cleaner Production	10	https://www.scopus.com/inward/record.uri?eid=2-s2.0-85079184806&doi=10.1016%2fj.jclepro.2020.120385&partnerID=40&md5=b76cf189f45dae901be2ef68b61d1ccb	Department of Architectural Engineering, Dankook University, 152 Jukjeon-ro, Suji-gu, Yongin, 16890, South Korea; Innovative Durable Building and Infrastructure Research Center, Hanyang University, 55 Hanyangdaehak-ro, Sangnok-gu, Ansan, 426-791, South Korea; School of Architecture, Civil, Environmental and Energy Engineering, Kyungpook National University, 80 Daehak-ro, Buk-gu, Daegu, 41566, Sou…	Cha, G.-W., Department of Architectural Engineering, Dankook University, 152 Jukjeon-ro, Suji-gu, Yongin, 16890, South Korea; Moon, H.J., Department of Architectural Engineering, Dankook University, 152 Jukjeon-ro, Suji-gu, Yongin, 16890, South Korea; Kim, Y.-C., Innovative Durable Building and Infrastructure Research Center, Hanyang University, 55 Hanyangdaehak-ro, Sangnok-gu, Ansan, 426-791, So…	This study investigates the recycling potential of demolition waste (DW) according to building structure, while considering environmental and economic aspects For that, this study surveyed 1,034 residential buildings in Korea immediately before demolition to collect reliable information on demolition waste generation rates (DWGRs). This study classified the removal stages of buildings into the de…	Building structure; Demolition waste; Economic value; Environmental effect; Recycling potential; Waste generation rate	Akhtar, A., Sarmah, A.K., Construction and demolition waste generation and properties of recycled aggregate concrete: a global perspective (2018) J. Clean. Prod., 186, pp. 262-281; Blengini, G.A., Life cycle buildings, demolition and recycling potential: a case study in Turin (2009) Italy. Build. Environ., 44, pp. 319-330; Butera, S., Christensen, T.H., Astrup, T.F., Composition and leaching of c…	Elsevier Ltd	J. Clean. Prod.	Article	Scopus
Liu J., Nie J., Yuan H.	Interactive decisions of the waste producer and the recycler in construction waste recycling	2020	Journal of Cleaner Production	17	https://www.scopus.com/inward/record.uri?eid=2-s2.0-85079097253&doi=10.1016%2fj.jclepro.2020.120403&partnerID=40&md5=8c7253d76f38ff68a34fb22ea41db91e	School of Economics and Management, Southwest Jiaotong University, Chengdu, 610031, China; School of Management, Guangzhou UniversityGuangdong 510006, China	Liu, J., School of Economics and Management, Southwest Jiaotong University, Chengdu, 610031, China; Nie, J., School of Economics and Management, Southwest Jiaotong University, Chengdu, 610031, China; Yuan, H., School of Management, Guangzhou UniversityGuangdong 510006, China	Implementing construction and demolition waste (C&D waste) recycling is identified as significant for waste minimization and natural resources conservation. However, previous studies have not distinguished two typical waste recycling market scenarios (i.e., being shortage or glut of C&D waste recycling processing capacity) when investigating waste recycling issues; in the meanwhile, very limited …	Construction and demolition waste; Environmental impact; Game theory; Stakeholder; Waste recycling	Allon, G., Federgruen, A., Competition in service industries with segmented markets (2009) Manag. Sci., 55 (4), pp. 619-634; Begum, R.A., Siwar, C., Pereira, J.J., Jaafar, A.H., A benefit–cost analysis on the economic feasibility of construction waste minimization: the case of Malaysia (2006) Resour. Conserv. Recycl., 48 (1), pp. 86-98; Bhaskaran, S.R., Krishnan, V., Effort, revenue, and cost sha…	Elsevier Ltd	J. Clean. Prod.	Article	Scopus
Salahuddin H., Qureshi L.A., Nawaz A., Raza S.S.	Effect of recycled fine aggregates on performance of Reactive Powder Concrete	2020	Construction and Building Materials	16	https://www.scopus.com/inward/record.uri?eid=2-s2.0-85078702734&doi=10.1016%2fj.conbuildmat.2020.118223&partnerID=40&md5=ecc4801520a753debd65c53e8334641a	Civil Engineering Department, COMSATS University Islamabad (CUI), Wah Campus, Pakistan; Environmental Engineering Department, University of Engineering and Technology, Taxila, Pakistan; Civil Engineering Department, Bahauddin Zakariya University, Multan, Pakistan	Salahuddin, H., Civil Engineering Department, COMSATS University Islamabad (CUI), Wah Campus, Pakistan; Qureshi, L.A., Environmental Engineering Department, University of Engineering and Technology, Taxila, Pakistan; Nawaz, A., Civil Engineering Department, COMSATS University Islamabad (CUI), Wah Campus, Pakistan; Raza, S.S., Civil Engineering Department, Bahauddin Zakariya University, Multan, Pa…	Reactive Powder Concrete (RPC) is a special type of concrete in which traditional coarse aggregates are replaced by fine sand. Its main ingredients include a high percentage of Portland cement, a very low water-to-binder ratio, and the presence of super plasticizer, grey sand and silica fume. The main purpose of this research was to evaluate the performance of RPC produced by replacing the natura…	C&D waste management; Concrete durability; Reactive Powder Concrete (RPC); Recycled Fine Aggregates (RFA); Recycling	Richard, P., Cheyrezy, M., Composition of reactive powder concretes (1995) Cem. Concr. Res., 25, pp. 1501-1511; Richard, P., Cheyrezy, M.H., Reactive Powder Concretes With High Ductility and 200 - 800 Mpa Compressive Strength, Spec. Publ. 144 (n.d.). DOI:10.14359/4536; Tam, C.M., Tam, V.W.Y., Ng, K.M., Optimal conditions for producing reactive powder concrete (2010) Mag. Concr. Res., 62, pp. 701-…	Elsevier Ltd	Constr Build Mater	Article	Scopus
Li J., Yao Y., Zuo J., Li J.	Key policies to the development of construction and demolition waste recycling industry in China	2020	Waste Management	13	https://www.scopus.com/inward/record.uri?eid=2-s2.0-85083799592&doi=10.1016%2fj.wasman.2020.04.016&partnerID=40&md5=466d9323a45ff60a3377f32c57702ef0	College of Civil and Transportation Engineering, Shenzhen University, Shenzhen, 518060, China; Building Internet and BIM Research Center, Shenzhen University, Shenzhen, 518060, China; School of Architecture & Built Environment, The University of Adelaide, Adelaide, 5005, Australia; Entrepreneurship, Commercialisation and Innovation Centre (ECIC), The University of Adelaide, Adelaide, 5005, Austra…	Li, J., College of Civil and Transportation Engineering, Shenzhen University, Shenzhen, 518060, China, Building Internet and BIM Research Center, Shenzhen University, Shenzhen, 518060, China; Yao, Y., College of Civil and Transportation Engineering, Shenzhen University, Shenzhen, 518060, China; Zuo, J., School of Architecture & Built Environment, The University of Adelaide, Adelaide, 5005, Austra…	There is a growing need to recycle construction and demolition waste (CDW) in order to treat the huge amount of CDW in many metropolises of China. However, the CDW recycling industry is still in its initial stage and developed unevenly across various areas of China. In spite of some qualitative discussions, the quantitative analysis of crucial policies to the development of CDW recycling industry…	China; Construction and demolition waste (CDW); Development level; Policy instruments; Recycling industry	Ajayi, S.O., Oyedele, L.O., Policy imperatives for diverting construction waste from landfill: Experts' recommendations for UK policy expansion (2017) J. Cleaner Prod., 147, pp. 57-65; Ajayi, S.O., Oyedele, L.O., Akinade, O.O., Bilal, M., Alaka, H.A., Owolabi, H.A., Kadiri, K.O., Attributes of design for construction waste minimization: A case study of waste-to-energy project (2017) Renew. Sustai…	Elsevier Ltd	Waste Manage.	Article	Scopus
Passos J., Alves O., Brito P.	Management of municipal and construction and demolition wastes in Portugal: future perspectives through gasification for energetic valorisation	2020	International Journal of Environmental Science and Technology	2	https://www.scopus.com/inward/record.uri?eid=2-s2.0-85079496927&doi=10.1007%2fs13762-020-02656-6&partnerID=40&md5=8e564873afe2afeee5febbbdf39480c8	VALORIZA - Research Centre for Endogenous Resource Valorization, Polytechnic Institute of Portalegre, Portalegre, Portugal	Passos, J., VALORIZA - Research Centre for Endogenous Resource Valorization, Polytechnic Institute of Portalegre, Portalegre, Portugal; Alves, O., VALORIZA - Research Centre for Endogenous Resource Valorization, Polytechnic Institute of Portalegre, Portalegre, Portugal; Brito, P., VALORIZA - Research Centre for Endogenous Resource Valorization, Polytechnic Institute of Portalegre, Portalegre, Por…	The generation and management of wastes constitute today one of the major challenges of societies due not only to the huge amounts that are produced, but also to the need of implementing new treatments that can be more sustainable at an environmental level. The present work explored the production, management and policies adopted in the treatment of relevant typologies of solid wastes in Portugal…	Construction and demolition wastes; Economic analysis; Gasification; Municipal solid wastes; Waste management	(2015) Como Atingir a Meta De 70% De valorização De RCD Em 2020?, , http://www.apambiente.pt/_zdata/destaques/2015/DocSuporteBase_Workshop_Valorizacao_RCD_v2.pdf, Accessed 14 July 2019; (2019) Valor Da Taxa De gestão De resíduos., , https://www.apambiente.pt/index.php?ref=16&subref=84&sub2ref=1118&sub3ref=1119, Accessed 24 Mar 2019; Akhtar, A., Sarmah, A., Construction and demolition waste genera…	Springer	Int. J. Environ. Sci. Technol.	Article	Scopus
Wu H., Zuo J., Yuan H., Zillante G., Wang J.	Cross-regional mobility of construction and demolition waste in Australia: An exploratory study	2020	Resources, Conservation and Recycling	28	https://www.scopus.com/inward/record.uri?eid=2-s2.0-85078504451&doi=10.1016%2fj.resconrec.2020.104710&partnerID=40&md5=072e1641e5e499edae6ade753d6f46e3	School of Architecture and Built Environment, The University of AdelaideSA 5001, Australia; College of Civil and Transportation Engineering, Shenzhen University, Shenzhen, 518060, China; School of Management, Guangzhou University, Guangzhou, Guangdong 510006, China	Wu, H., School of Architecture and Built Environment, The University of AdelaideSA 5001, Australia; Zuo, J., School of Architecture and Built Environment, The University of AdelaideSA 5001, Australia, College of Civil and Transportation Engineering, Shenzhen University, Shenzhen, 518060, China; Yuan, H., School of Management, Guangzhou University, Guangzhou, Guangdong 510006, China; Zillante, G.,…	Construction and demolition (C&D) waste has become one of the most significant waste streams and many countries are seeking to promote the waste recycling rate. Due to heavyweight, low unit economic value, and legislation requirements, C&D waste is normally managed locally. According to the National Waste Reports in Australia, over the past few years some C&D waste materials have been transported…	Australia; C&D waste; Cross-Regional mobility; Performance; Waste management	ACT Government, Waste Feasibility Study - Roadmap and Recommendations 2018 (2018), https://s3.ap-southeast-2.amazonaws.com/hdp.au.prod.app.act-yoursay.files/2715/2566/4187/WFS_roadmap.pdf, Available at:; Ajayi, S.O., Oyedele, L.O., Akinade, O.O., Bilal, M., Owolabi, H.A., Alaka, H.A., Kadiri, K.O., Reducing waste to landfill: a need for cultural change in the UK construction industry (2016) J. Bu…	Elsevier B.V.	Resour. Conserv. Recycl.	Article	Scopus
Wai T.K., Ismail R., Jing K.T., Riazi S.R.M., Nawi M.N.M.	Innovation technology towards construction & demolition (C&D) waste management	2020	International Journal of Advanced Science and Technology	1	https://www.scopus.com/inward/record.uri?eid=2-s2.0-85083439383&partnerID=40&md5=46d6263290bea06a00f995b21d9f3a56	School of Housing, Building and Planning, Universiti Sains Malaysia, Pulau Pinang, Malaysia; School of Technology Management and Logistics, Universiti Utara Malaysia, Malaysia	Wai, T.K., School of Housing, Building and Planning, Universiti Sains Malaysia, Pulau Pinang, Malaysia; Ismail, R., School of Housing, Building and Planning, Universiti Sains Malaysia, Pulau Pinang, Malaysia; Jing, K.T., School of Housing, Building and Planning, Universiti Sains Malaysia, Pulau Pinang, Malaysia; Riazi, S.R.M., School of Housing, Building and Planning, Universiti Sains Malaysia, P…	Purpose – The vast amount of Construction and Demolition (C&D) waste generation reported implicates that construction industry didn’t perform well in handling resource management. Research gap which shows that effectiveness in waste management has highly correlation with knowledge acquaintance level of the practitioners. This study has investigated the acquaintance level of project upstream stake…	Acquaintance level; Construction & Demolition Waste; Construction waste management; Innovations	Abbas, E., Jonathan, G., BIM: Innovation in design management, influence and challenges of implementation (2014) Architectural Engineering and Design Management and Innovation for a Sustainable Built Environment, 10 (3-4), pp. 183-199; Abidin, N.Z., Sustainable Construction in Malaysia-Developers' Awareness (2009) World Academy of Science, Enginerring and Technology Volume.; Ajayi, O., L., O., Ka…	Science and Engineering Research Support Society	Int. J. Adv. Sci. Technol.	Article	Scopus
Umadevi P., Pradeep T.	A review on environmental, economic and social facets of construction & demolition waste management	2020	International Journal of Advanced Science and Technology	1	https://www.scopus.com/inward/record.uri?eid=2-s2.0-85084650307&partnerID=40&md5=9e394272b0bb8b8bbd68c1bc49ebe1a3	Department of civil engineering, Kongu Engineering CollegeTamilnadu, India	Umadevi, P., Department of civil engineering, Kongu Engineering CollegeTamilnadu, India; Pradeep, T., Department of civil engineering, Kongu Engineering CollegeTamilnadu, India	Significant efforts have been done for waste management (CDWM) in construction demolition. However, there will be a little information to understand the use of model for assessing CDWM performance, recognize methods and tools. By reviewing the previous published literature’s, this study assesses the performance of CDWM assessment. C&D waste concerns are evaluated by the environmental, economical …	Construction & demolition waste; Life cycle assessment; System dynamic; Waste management	Banias, G., Achillas, C., Vlachokostas, C., Moussiopoulos, N., Tarsenis, S., Assessing Multiple Criteria for the Optimal Location of a Construction and Demolition WasteManagement Facility (2010) Building and Environment, 45 (10), pp. 2317-2326; Begum, R.A., Siwar, C., Pereira, J.J., Jaafar, A.H., A Benefit–Cost Analysis on the Economic Feasibility of Construction Waste Minimisation:The Case of Ma…	Science and Engineering Research Support Society	Int. J. Adv. Sci. Technol.	Review	Scopus
Vares S., Hradil P., Sansom M., Ungureanu V.	Economic potential and environmental impacts of reused steel structures	2020	Structure and Infrastructure Engineering	3	https://www.scopus.com/inward/record.uri?eid=2-s2.0-85073945110&doi=10.1080%2f15732479.2019.1662064&partnerID=40&md5=8d4cbd2497eb822dd2843680268cb69c	VTT Technical Research Centre of Finland Ltd., Espoo, Finland; Steel Construction Institute, Ascot, United Kingdom; Politehnica University of Timisoara, Timisoara, Romania	Vares, S., VTT Technical Research Centre of Finland Ltd., Espoo, Finland; Hradil, P., VTT Technical Research Centre of Finland Ltd., Espoo, Finland; Sansom, M., Steel Construction Institute, Ascot, United Kingdom; Ungureanu, V., Politehnica University of Timisoara, Timisoara, Romania	Considerable amounts of natural resources are embodied in the building stock and infrastructure. Designing resource-efficient buildings is, therefore, an important approach to reduce raw material use and environmental impacts. However, sustainability criteria in national building codes focus primarily on improving energy efficiency and waste recovery. The EU target to recover 70% of construction …	Construction; life cycle assessment value chain; life cycle cost; reuse; steel	(2006) EN ISO 14044:2006. Environmental management. Life cycle assessment. Requirements and guidelines; (2011) EN 15978:2011 Sustainability of construction works. Assessment of environmental performance of buildings. Calculation method; (2013), CEN; (2015) EN 16627:2015. Sustainability of construction works. Assessment of environmental performance of buildings. Calculation method; (2019) EN 15804…	Taylor and Francis Ltd.	Struct. Infrastructure Eng.	Article	Scopus
Akbarieh A., Jayasinghe L.B., Waldmann D., Teferle F.N.	BIM-based end-of-lifecycle decision making and digital deconstruction: Literature review	2020	Sustainability (Switzerland)	18	https://www.scopus.com/inward/record.uri?eid=2-s2.0-85083586987&doi=10.3390%2fsu12072670&partnerID=40&md5=5ed311256e00c1ac9530d42c97d8c201	Faculty of Science, Technology and Medicine, University of Luxembourg, Campus Kirchberg, Luxembourg, 1359, Luxembourg; Faculty of Science, Technology and Medicine, University of Luxembourg, Campus Belval, Esch-sur-Alzette, 4365, Luxembourg	Akbarieh, A., Faculty of Science, Technology and Medicine, University of Luxembourg, Campus Kirchberg, Luxembourg, 1359, Luxembourg; Jayasinghe, L.B., Faculty of Science, Technology and Medicine, University of Luxembourg, Campus Belval, Esch-sur-Alzette, 4365, Luxembourg; Waldmann, D., Faculty of Science, Technology and Medicine, University of Luxembourg, Campus Belval, Esch-sur-Alzette, 4365, Lu…	This article is the second part of a two-part study, which explored the extent to which Building Information Modelling (BIM) is used for End-of-Lifecycle (EoL) scenario selection to minimise the Construction and Demolition Waste (CDW). The conventional literature review presented here is based on the conceptual landscape that was obtained from the bibliometric and scientometric analysis in the fi…	Building information modelling; Building stock 4.0; Construction and demolition waste; Deconstruction; Design for deconstruction; Digital twin; Interoperability; Life cycle assessment; Offsite construction; Reusable materials	(2011) Communication from the Commission to the European Parliament, the Council, the European Economic and Social Committee and the Committee of the Regions-Roadmap to a Resource Efficient Europe COM (2011) 571 Final;, p. 26. , European Commission: Brussels, Belgium; (2007) Communication from the Commission to the Council, the European Parliament, the European Economic and Social Committee and t…	MDPI	Sustainability	Review	Scopus
Rahman M.T., Mohajerani A., Giustozzi F.	Recycling of waste materials for asphalt concrete and bitumen: A review	2020	Materials	37	https://www.scopus.com/inward/record.uri?eid=2-s2.0-85082944257&doi=10.3390%2fma13071495&partnerID=40&md5=93b2e429a67c855fe12bbd79a561a428	School of Engineering, RMIT University, Melbourne, 3000, Australia	Rahman, M.T., School of Engineering, RMIT University, Melbourne, 3000, Australia; Mohajerani, A., School of Engineering, RMIT University, Melbourne, 3000, Australia; Giustozzi, F., School of Engineering, RMIT University, Melbourne, 3000, Australia	Waste management has become an issue of increasing concern worldwide. These products are filling landfills and reducing the amount of livable space. Leachate produced from landfills contaminates the surrounding environment. The conventional incineration process releases toxic airborne fumes into the atmosphere. Researchers are working continuously to explore sustainable ways to manage and recycle…	Advanced materials; Asphalt concrete; Environmental sustainability; Recycling; Waste materials	Pickin, J., Randell, P., (2016) Australian National Waste Report 2016, , https://www.environment.gov.au/system/files/resources/d075c9bc-45b3-4ac0-a8f2-6494c7d1fa0d/files/national-waste-report-2016.pdf, online: (accessed on 25 March 2020); (2007) Waste, , https://www.abs.gov.au/ausstats/abs@.nsf/Lookup/by%20Subject/1370.0~()2010~()Chapter~()Landfill%20(6.6.4), online: (accessed on 25 March 2020); …	MDPI AG	Mater.	Article	Scopus
Xu J., Lu W., Ye M., Webster C., Xue F.	An anatomy of waste generation flows in construction projects using passive bigger data	2020	Waste Management	2	https://www.scopus.com/inward/record.uri?eid=2-s2.0-85082176562&doi=10.1016%2fj.wasman.2020.03.024&partnerID=40&md5=22e574d568062342b0c189ff821a160f	Department of Real Estate and Construction, Faculty of Architecture, The University of Hong Kong, Hong Kong; School of Economics and Management, Southwest Jiaotong University, Chengdu, Sichuan, China; Faculty of Architecture, The University of Hong Kong, Hong Kong	Xu, J., Department of Real Estate and Construction, Faculty of Architecture, The University of Hong Kong, Hong Kong; Lu, W., Department of Real Estate and Construction, Faculty of Architecture, The University of Hong Kong, Hong Kong; Ye, M., School of Economics and Management, Southwest Jiaotong University, Chengdu, Sichuan, China; Webster, C., Faculty of Architecture, The University of Hong Kong…	Understanding waste generation flow is vital to any evidence-based effort by policy-makers and practitioners to successfully manage construction project waste. Previous research has found that accumulative waste generation in construction projects follows an S-curve, but improving our understanding of waste generation requires its investigation at a higher level of granularity. Such efforts, howe…	Bigger data; Building projects; Construction waste management; Waste generation flow	https://www.adb.org/sites/default/files/project-documents/48105/48105-001-tacr-en.pdf, AECOM. 2018. People's Republic of China: Construction and Demolition Waste Management and Recycling. (Accessed 16 January 2020); Bakchan, A., Faust, K.M., Construction waste generation estimates of institutional building projects: Leveraging waste hauling tickets (2019) Waste Manage., 87, pp. 301-312; Bilal, M.…	Elsevier Ltd	Waste Manage.	Article	Scopus
Rakhshan K., Morel J.-C., Alaka H., Charef R.	Components reuse in the building sector – A systematic review	2020	Waste Management and Research	10	https://www.scopus.com/inward/record.uri?eid=2-s2.0-85081377914&doi=10.1177%2f0734242X20910463&partnerID=40&md5=848ff3bfe4be2378b506fba9876a23e9	Centre for Research in the Built and Natural Environment, Coventry University, United Kingdom; Digital Technologies Lab, University of Hertfordshire, United Kingdom	Rakhshan, K., Centre for Research in the Built and Natural Environment, Coventry University, United Kingdom; Morel, J.-C., Centre for Research in the Built and Natural Environment, Coventry University, United Kingdom; Alaka, H., Digital Technologies Lab, University of Hertfordshire, United Kingdom; Charef, R., Centre for Research in the Built and Natural Environment, Coventry University, United K…	Widespread reuse of building components can promote the circularity of materials in the building sector. However, the reuse of building components is not yet a mainstream practise. Although there have been several studies on the factors affecting the reuse of building components, there is no single study that has tried to harmonize the circumstances affecting this intervention. Through a systemat…	building components; building sector; circular economy; construction and demolition waste; Reuse; superstructure; systematic literature review	Abergel, T., Dean, B., Dulac, J., (2017) Towards a Zero-emission, Efficient, and Resilient Buildings and Construction Sector, Global Status Report, , https://www.worldgbc.org/sites/default/files/UNEP188_GABC_en%28web%29.pdf; Aidonis, D., Xanthopoulos, A., Vlachos, D., An analytical methodological framework for managing reverse supply chains in the construction industry (2008) WSEAS Transactions o…	SAGE Publications Ltd	Waste Manage. Res.	Review	Scopus
Sattler T., Sartori M., Galler R., Pomberger R., Krainz J., Schimek J., Vollprecht D.	Effects of cement addition and briquetting of rock wool on its geomechanical stability in landfills	2020	Waste Management and Research	2	https://www.scopus.com/inward/record.uri?eid=2-s2.0-85081351691&doi=10.1177%2f0734242X20906876&partnerID=40&md5=4bafee1cf4d41077a257293bf489cdcf	Chair of Waste Processing Technology and Waste Management (AVAW), Montanuniversitaet, Leoben, Austria; Chair of Subsurface Engineering (SE), Montanuniversitaet, Leoben, Austria; PORR Umwelttechnik GmbH, Vienna, Austria	Sattler, T., Chair of Waste Processing Technology and Waste Management (AVAW), Montanuniversitaet, Leoben, Austria; Sartori, M., Chair of Waste Processing Technology and Waste Management (AVAW), Montanuniversitaet, Leoben, Austria; Galler, R., Chair of Subsurface Engineering (SE), Montanuniversitaet, Leoben, Austria; Pomberger, R., Chair of Waste Processing Technology and Waste Management (AVAW),…	Landfilling of mineral wool waste in big bags at separate landfill compartments is required in Austria. This results in enormous differences in the Young’s moduli between common construction and demolition (C&D) waste compartments and mineral wool compartments, which causes severe accidents in terms of overturned vehicles due to sudden subsidence of the subsurface. Conditioning of mineral wool wa…	briquetting; cement addition; landfilling; Mineral wool waste; processing; rock wool; Young’s modulus	Cheng, A., Lin, W.-T., Huang, R., Application of rock wool waste in cement-based composites (2011) Materials & Design, 32, pp. 636-642; Balkevicius, V., Analysis of some properties of model system from low-melting illite clay and fibrous mineral wool waste (2007) Materials Science Poland, 25, pp. 209-217; Beer, F.P., Johnston, R., DeWolf, J., (2002) Mechanics of Materials, , New York, McGraw-Hill…	SAGE Publications Ltd	Waste Manage. Res.	Article	Scopus
Rodríguez G., Sáez del Bosque I.F., Asensio E., Sánchez de Rojas M.I., Medina C.	Construction and demolition waste applications and maximum daily output in Spanish recycling plants	2020	Waste Management and Research	8	https://www.scopus.com/inward/record.uri?eid=2-s2.0-85081295531&doi=10.1177%2f0734242X20904437&partnerID=40&md5=dd25bc37fb6d091793e4192efb43c45f	Higher Technical School of Civil Engineering, University of Granada, Spain; Research Institute for Sustainable Land Development (INTERRA), University of Extremadura, Spain; Eduardo Torroja Institute for Construction Sciences, Spain; UEX-CSIC Partnering Unit, Spain	Rodríguez, G., Higher Technical School of Civil Engineering, University of Granada, Spain; Sáez del Bosque, I.F., Research Institute for Sustainable Land Development (INTERRA), University of Extremadura, Spain; Asensio, E., Eduardo Torroja Institute for Construction Sciences, Spain; Sánchez de Rojas, M.I., Eduardo Torroja Institute for Construction Sciences, Spain, UEX-CSIC Partnering Unit, Spain…	The pursuit of construction sustainability has driven the use of partially or wholly waste-based eco-materials. New applications are being sought for recycled aggregate (RA) to further the use of this material and ensure the survival of the construction and demolition waste (C&amp;DW) industry. RA, currently used in the construction of pavements, fills and embankments and only incipiently to manu…	applications; certification; construction and demolition waste; quality control; Recycled aggregate; recycling; Spain	Akhtar, A., Sarmah, A.K., Construction and demolition waste generation and properties of recycled aggregate concrete: A global perspective (2018) Journal of Cleaner Production, 186, pp. 262-281; Asensio, E., Medina, C., Frías, M., Characterization of ceramic-based construction and demolition waste: Use as pozzolan in cements (2016) Journal of the American Ceramic Society, 99, pp. 4121-4127; Bassa…	SAGE Publications Ltd	Waste Manage. Res.	Article	Scopus
Mignacca B., Locatelli G., Velenturf A.	Modularisation as enabler of circular economy in energy infrastructure	2020	Energy Policy	14	https://www.scopus.com/inward/record.uri?eid=2-s2.0-85080033727&doi=10.1016%2fj.enpol.2020.111371&partnerID=40&md5=265c9532751a95cce2bcd268bf9761f5	School of Civil Engineering, University of Leeds, Woodhouse Lane, Leeds, LS2 9JT, United Kingdom	Mignacca, B., School of Civil Engineering, University of Leeds, Woodhouse Lane, Leeds, LS2 9JT, United Kingdom; Locatelli, G., School of Civil Engineering, University of Leeds, Woodhouse Lane, Leeds, LS2 9JT, United Kingdom; Velenturf, A., School of Civil Engineering, University of Leeds, Woodhouse Lane, Leeds, LS2 9JT, United Kingdom	Existing energy infrastructure have a technical and/or economic lifecycle predetermined by the lifetime of certain components. In energy infrastructure, the residual lifetime of civil structure or other components with a longer life is usually wasted. Modular energy infrastructure can be reconfigurable decoupling the life of the infrastructure from their modules, and extending module and/or infra…	Circular economy; Energy infrastructure; Megaproject; Modularisation; Sustainability	Greco, M., Locatelli, G., Lisi, S., Open innovation in the power & energy sector: bringing together government policies, companies' interests, and academic essence (2017) Energy Pol., 104, pp. 316-324; Allwood, J.M., Ashby, M.F., Gutowski, T.G., Worrell, E., Resources, conservation and recycling material efficiency : a white paper (2011) Resour. Conserv. Recycl., 55, pp. 362-381; Alten, Yamal LNG…	Elsevier Ltd	Energy Policy	Article	Scopus
Daoud A.O., Othman A.A.E., Robinson H., Bayyati A.	An investigation into solid waste problem in the Egyptian construction industry: A mini-review	2020	Waste Management and Research	7	https://www.scopus.com/inward/record.uri?eid=2-s2.0-85079734637&doi=10.1177%2f0734242X20901568&partnerID=40&md5=755c110e1a59d09a342fbf487f3988f7	Faculty of Engineering, the British University in Egypt (BUE), Egypt; School of Built Environment and Architecture, London South Bank University (LSBU), United Kingdom	Daoud, A.O., Faculty of Engineering, the British University in Egypt (BUE), Egypt, School of Built Environment and Architecture, London South Bank University (LSBU), United Kingdom; Othman, A.A.E., Faculty of Engineering, the British University in Egypt (BUE), Egypt; Robinson, H., School of Built Environment and Architecture, London South Bank University (LSBU), United Kingdom; Bayyati, A., Schoo…	Solid waste management (SWM) is one of the most critical global challenges nowadays. It has a severe negative effect on the triple bottom line of sustainability. Construction and demolition waste (CDW) contributes about 50% of the total global annual generated SW. In the particular case of the Middle East and North Africa (MENA) region including Egypt, the SW problem has become a major challenge,…	construction and demolition waste; construction industry; Egypt; MENA region; Solid waste; sustainability; waste management; waste minimisation	Abdelhamid, M.S., Assessment of different construction and demolition waste management approaches (2014) HBRC Journal, 10, pp. 317-326; Aden, A., (2017) Waste prevention in Middle East – prospects and challenges | EcoMENA, , https://www.ecomena.org/waste-prevention/, accessed 27 June 2018; Ahmad, A.C., Husin, N.I., Zainol, H., (2014) The construction solid waste minimization practices among Malay…	SAGE Publications Ltd	Waste Manage. Res.	Review	Scopus
[truncated: 685 more rows]
